# Supplementary material for: Comparative transcriptome analysis reveals key genes potentially related to soluble sugar and organic acid accumulation in watermelon
Source: PLoS One. 2018 Jan 11;13(1):e0190096. doi: 10.1371/journal.pone.0190096 (PMC5764247; doi:10.1371/journal.pone.0190096)
Supplement: S2 Table — (XLSX) [file pone.0190096.s002.xlsx]

## Sheet: S2 Table
Table S2. List of informations of common DEGs among various fruit development stages in both ‘203Z’ and ‘SW'.
GeneID	geneLength	log2Ratio	Up-Down-Regulation	Probability
Cla005809	741	-1.25614	Down	0.855081
Cla021049	1173	-2.28087	Down	0.930329
Cla011355	1080	6.93398	Up	0.982833
Cla022421	303	5.29111	Up	0.852167
Cla022250	429	-3.23339	Down	0.86322
Cla006192	600	-1.14056	Down	0.89905
Cla020924	399	-1.61982	Down	0.905788
Cla014376	1803	-1.54157	Down	0.901148
Cla021738	366	2.71119	Up	0.868217
Cla009403	774	4.3964	Up	0.954479
Cla009137	348	-2.5209	Down	0.925078
Cla010695	1236	-2.62849	Down	0.867541
Cla013276	438	-7.8327	Down	0.953095
Cla011904	588	-1.03658	Down	0.87567
Cla013285	450	-1.09028	Down	0.845963
Cla019161	249	1.95384	Up	0.90555
Cla017433	1179	-1.1194	Down	0.906372
Cla018001	774	-8.07627	Down	0.983733
Cla013967	894	-1.19766	Down	0.846616
Cla007551	2073	-9.91818	Down	0.99176
Cla015576	1530	-2.94322	Down	0.922644
Cla017901	813	3.11251	Up	0.891835
Cla010665	1125	-1.42053	Down	0.916001
Cla013038	921	-2.60117	Down	0.842957
Cla021617	1074	4.93945	Up	0.925872
Cla010883	1617	2.20759	Up	0.835472
Cla016392	2787	-2.1154	Down	0.925957
Cla014624	483	-8.90836	Down	0.991743
Cla001259	1320	1.95626	Up	0.900106
Cla023445	2418	1.13373	Up	0.833569
Cla002258	564	-1.03638	Down	0.904208
Cla021184	1254	-1.1122	Down	0.864031
Cla001621	492	5.67409	Up	0.980753
Cla014295	456	2.13867	Up	0.905267
Cla014117	246	-2.9563	Down	0.850945
Cla016980	693	7.26902	Up	0.855898
Cla017409	1317	1.64824	Up	0.888678
Cla022683	1236	1.68768	Up	0.88076
Cla017921	1350	-2.90093	Down	0.878078
Cla020340	1236	1.03486	Up	0.827253
Cla005518	501	-3.22276	Down	0.9207
Cla013655	2748	2.33442	Up	0.910706
Cla006993	270	-2.323	Down	0.922298
Cla016747	1266	-1.78099	Down	0.911683
Cla019219	657	-6.60211	Down	0.958402
Cla001045	594	-5.58143	Down	0.921858
Cla004729	1350	1.69276	Up	0.898982
Cla016361	1266	-1.85022	Down	0.841796
Cla006962	987	6.28249	Up	0.986269
Cla015653	177	-2.25201	Down	0.968827
Cla000235	891	1.32327	Up	0.878471
Cla012200	1155	2.8365	Up	0.861646
Cla019922	1047	-1.34094	Down	0.878786
Cla020444	1701	3.63549	Up	0.940209
Cla008768	1278	1.54248	Up	0.863032
Cla018475	1464	2.41576	Up	0.897867
Cla022807	579	2.21644	Up	0.898547
Cla011464	900	-3.06697	Down	0.904174
Cla021009	630	1.37448	Up	0.840321
Cla010719	1071	-3.36989	Down	0.880572
Cla000745	1017	-2.35182	Down	0.939637
Cla017636	636	-1.17973	Down	0.911441
Cla013220	1380	-1.09057	Down	0.839383
Cla020184	585	-1.93864	Down	0.894115
Cla017013	1821	2.35456	Up	0.859241
Cla006467	906	-7.1176	Down	0.882578
Cla001482	432	-1.41207	Down	0.888016
Cla006442	1521	4.21977	Up	0.938826
Cla007228	504	5.26843	Up	0.939576
Cla018508	675	-2.08189	Down	0.864493
Cla003979	228	1.36229	Up	0.851137
Cla017444	2304	1.34627	Up	0.859258
Cla017301	1455	1.64936	Up	0.82413
Cla007621	966	-2.1862	Down	0.819141
Cla020682	273	-3.56468	Down	0.917726
Cla004340	390	-3.15917	Down	0.939125
Cla014067	1353	-1.8177	Down	0.924779
Cla016032	1440	1.60245	Up	0.867194
Cla008188	1074	2.22978	Up	0.922969
Cla008809	732	-3.50457	Down	0.834129
Cla018722	1269	2.06917	Up	0.845467
Cla015287	597	-2.17003	Down	0.899516
Cla013291	312	-1.82	Down	0.894021
Cla010643	1563	2.10557	Up	0.904764
Cla007609	2409	-1.52234	Down	0.895831
Cla009550	726	-1.19862	Down	0.901098
Cla023009	297	2.80167	Up	0.901264
Cla002264	531	-1.54868	Down	0.920102
Cla022623	804	-1.55002	Down	0.919177
Cla004676	1077	-1.39069	Down	0.844306
Cla005219	297	-3.39691	Down	0.997114
Cla020979	1887	1.38544	Up	0.867533
Cla016670	1545	-4.5079	Down	0.93886
Cla000693	435	4.29696	Up	0.925539
Cla008904	1470	-1.20257	Down	0.874316
Cla003838	1278	-2.34098	Down	0.905421
Cla005643	1437	2.26655	Up	0.91957
Cla020355	306	12.8359	Up	0.980175
Cla015357	621	2.41264	Up	0.880288
Cla014357	2076	-1.50118	Down	0.844211
Cla018501	876	-1.69266	Down	0.86594
Cla019182	753	3.29453	Up	0.915231
Cla007642	399	1.25423	Up	0.822378
Cla009352	465	-1.22583	Down	0.926922
Cla015467	615	-2.82005	Down	0.910255
Cla011367	552	1.9958	Up	0.911372
Cla001440	603	-5.88391	Down	0.992981
Cla003949	792	-2.31626	Down	0.816759
Cla014434	1545	3.03258	Up	0.922171
Cla001409	1638	-2.20227	Down	0.911091
Cla021662	1482	-4.33215	Down	0.953198
Cla005663	534	-7.51845	Down	0.977423
Cla008527	411	-1.00605	Down	0.875419
Cla020300	450	-2.34493	Down	0.988814
Cla007436	2184	-4.23726	Down	0.931009
Cla014012	462	-1.67561	Down	0.912201
Cla000713	891	3.35878	Up	0.937673
Cla006605	1278	2.54506	Up	0.835494
Cla022213	246	-1.13769	Down	0.885291
Cla013824	1041	-1.09947	Down	0.82827
Cla012000	1125	1.94048	Up	0.890366
Cla014746	1839	2.28486	Up	0.918161
Cla001674	945	-5.65791	Down	0.983323
Cla022416	942	-1.7448	Down	0.909699
Cla016423	663	-1.45459	Down	0.945674
Cla012131	1269	-2.2714	Down	0.922106
Cla017794	891	-6.07182	Down	0.933967
Cla008546	1566	1.33331	Up	0.862307
Cla014451	570	-3.624	Down	0.905045
Cla020719	2061	5.18964	Up	0.861869
Cla008246	1260	3.02656	Up	0.900508
Cla016685	1308	-2.14276	Down	0.83776
Cla023397	765	-1.61895	Down	0.934727
Cla002756	1329	1.78466	Up	0.893594
Cla022872	792	2.02741	Up	0.913985
Cla012023	1401	-1.22591	Down	0.863293
Cla013065	1959	1.95359	Up	0.907658
Cla017271	426	10.7457	Up	0.904626
Cla017437	1575	-2.50714	Down	0.925699
Cla007029	1425	-10.8144	Down	0.99316
Cla016401	2034	3.89716	Up	0.813337
Cla015518	2382	-1.03382	Down	0.826468
Cla018466	1530	-2.16863	Down	0.884152
Cla023484	1077	1.11975	Up	0.841112
Cla008622	636	-5.48245	Down	0.842308
Cla019867	1668	-1.5547	Down	0.887861
Cla009779	1815	2.32364	Up	0.920569
Cla008689	4071	-3.59121	Down	0.905472
Cla011202	726	-1.01717	Down	0.886558
Cla013472	471	1.25269	Up	0.852677
Cla012111	2346	-6.16142	Down	0.947459
Cla021121	693	-1.40784	Down	0.876105
Cla012519	840	2.65493	Up	0.925673
Cla021973	726	-1.71809	Down	0.834094
Cla008914	1257	-1.58928	Down	0.887544
Cla018951	1488	-1.83719	Down	0.870385
Cla019154	1890	-3.06199	Down	0.846211
Cla008842	1497	-1.71914	Down	0.828787
Cla006038	726	2.93828	Up	0.933215
Cla017674	1521	-1.07075	Down	0.926573
Cla021480	1104	1.11358	Up	0.841268
Cla021597	1944	-4.7156	Down	0.978432
Cla010144	396	-3.40009	Down	0.922892
Cla018100	816	4.49923	Up	0.851692
Cla021932	1410	-2.10533	Down	0.934821
Cla014516	1662	1.83745	Up	0.872486
Cla004455	399	4.21387	Up	0.911463
Cla007995	1635	-3.43027	Down	0.9585
Cla018597	600	-1.09616	Down	0.871389
Cla019904	798	-10.9894	Down	0.94833
Cla015103	1674	3.40723	Up	0.918555
Cla018135	552	-1.16662	Down	0.872278
Cla018280	750	-3.30104	Down	0.880016
Cla015836	396	7.75711	Up	0.998651
Cla020872	1683	1.10775	Up	0.833533
Cla018444	1989	-2.91986	Down	0.841383
Cla008578	1089	1.19335	Up	0.856137
Cla019895	810	1.23797	Up	0.86258
Cla003789	960	5.61323	Up	0.966364
Cla021212	945	1.57497	Up	0.882152
Cla009891	750	3.83109	Up	0.94669
Cla022877	2316	-2.40999	Down	0.886408
Cla012853	450	-1.0276	Down	0.850958
Cla005605	459	-2.90539	Down	0.911227
Cla010171	1308	1.14089	Up	0.865927
Cla005239	894	-9.75656	Down	0.899785
Cla011146	930	1.48683	Up	0.865995
Cla021850	207	-2.16315	Down	0.874757
Cla009336	336	-4.92575	Down	0.938141
Cla001491	651	-2.36824	Down	0.876225
Cla015038	1095	1.51918	Up	0.886267
Cla021379	315	-1.23265	Down	0.883675
Cla002402	1341	-1.20784	Down	0.847761
Cla013528	1101	-2.26162	Down	0.92109
Cla009289	729	-1.56287	Down	0.920313
Cla020705	2466	-3.99974	Down	0.936981
Cla004148	963	2.20469	Up	0.914421
Cla007395	837	-1.37258	Down	0.86388
Cla007979	1113	-5.18147	Down	0.86343
Cla014925	1308	1.59331	Up	0.881246
Cla000582	873	-1.49631	Down	0.896173
Cla022334	573	-3.07195	Down	0.953026
Cla017142	1722	-1.17454	Down	0.849441
Cla017966	795	-1.40621	Down	0.915736
Cla018459	750	-7.17883	Down	0.910476
Cla017458	717	1.51582	Up	0.898957
Cla010816	1080	-1.1538	Down	0.823504
Cla017485	2178	-1.93441	Down	0.926077
Cla007091	852	1.51784	Up	0.859326
Cla010061	480	5.35338	Up	0.970216
Cla012646	573	-3.97772	Down	0.994048
Cla018040	891	3.02994	Up	0.883602
Cla019212	2460	1.29437	Up	0.876063
Cla012373	567	6.39267	Up	0.872212
Cla003582	501	1.84238	Up	0.816696
Cla009930	198	5.909	Up	0.976739
Cla009753	798	2.55348	Up	0.865105
Cla016019	1227	-1.31462	Down	0.888419
Cla008272	3156	2.43256	Up	0.87569
Cla020119	1572	-1.15437	Down	0.82885
Cla016385	1491	1.68707	Up	0.868412
Cla020876	1452	-1.71142	Down	0.825403
Cla011051	294	-1.1438	Down	0.858991
Cla016510	2502	-2.61215	Down	0.918367
Cla007856	2346	-2.83734	Down	0.857841
Cla001289	384	-3.09731	Down	0.949619
Cla012670	435	-1.18258	Down	0.83432
Cla012250	1743	-1.57336	Down	0.963307
Cla003374	210	-1.46474	Down	0.847688
Cla016048	1068	4.54568	Up	0.952452
Cla010189	1890	-1.91376	Down	0.879658
Cla013190	498	-1.00087	Down	0.855404
Cla020996	642	-1.56048	Down	0.912457
Cla017486	516	-2.47753	Down	0.921244
Cla012936	648	7.61229	Up	0.959004
Cla014826	435	13.2156	Up	0.98549
Cla022564	489	3.37334	Up	0.905917
Cla006545	1491	-2.77347	Down	0.85506
Cla021068	447	-1.04798	Down	0.8928
Cla023090	1434	-1.97689	Down	0.926529
Cla010387	1131	-1.12084	Down	0.871572
Cla002286	945	1.38676	Up	0.876541
Cla004344	693	1.91741	Up	0.900963
Cla013135	1272	-1.68069	Down	0.848034
Cla001219	1005	-4.38702	Down	0.837594
Cla017038	807	-5.73044	Down	0.928032
Cla019741	1626	-8.43316	Down	0.951643
Cla000394	1257	3.48809	Up	0.908939
Cla005404	1737	-2.96906	Down	0.943808
Cla004111	1299	4.85459	Up	0.905157
Cla020460	1110	2.54422	Up	0.914192
Cla005777	1935	5.32256	Up	0.972453
Cla018767	378	2.49137	Up	0.92705
Cla014037	549	-1.59411	Down	0.846159
Cla014504	1527	-1.52267	Down	0.933036
Cla014185	2286	2.66042	Up	0.902986
Cla005194	297	1.65404	Up	0.900724
Cla017644	1368	-4.88734	Down	0.974135
Cla002227	3216	1.99183	Up	0.872651
Cla021808	267	-1.68979	Down	0.927941
Cla022767	636	-3.25821	Down	0.918989
Cla013110	1797	2.16789	Up	0.892282
Cla020671	603	-2.39224	Down	0.884039
Cla021587	870	-2.34469	Down	0.90823
Cla011362	2031	1.63212	Up	0.901484
Cla021750	4071	-2.04286	Down	0.92358
Cla021676	510	-5.79177	Down	0.935419
Cla016738	153	-1.68089	Down	0.883313
Cla013348	330	2.27768	Up	0.914131
Cla011134	600	-7.05401	Down	0.978345
Cla019581	1338	-2.80833	Down	0.841716
Cla002004	396	-2.53768	Down	0.956339
Cla022411	609	-2.39049	Down	0.907344
Cla015981	1062	3.61319	Up	0.936665
Cla009280	1059	4.03116	Up	0.947558
Cla011741	1647	-1.11032	Down	0.890592
Cla011413	165	-1.04947	Down	0.841225
Cla009948	945	-1.5405	Down	0.911818
Cla016169	1026	-3.38974	Down	0.856388
Cla014127	1050	-1.1065	Down	0.853445
Cla021506	870	2.38522	Up	0.897753
Cla008149	2271	-2.86417	Down	0.9032
Cla011217	897	1.77673	Up	0.902157
Cla009735	462	-3.88991	Down	0.863357
Cla023185	387	-3.65101	Down	0.86413
Cla006527	1044	12.5523	Up	0.974809
Cla015756	1149	-2.50371	Down	0.909101
Cla022816	2217	2.14582	Up	0.915002
Cla010359	1827	-1.06413	Down	0.848738
Cla013521	1623	-1.22551	Down	0.826984
Cla015556	1239	-3.27553	Down	0.899657
Cla006149	825	1.8166	Up	0.909238
Cla007751	1116	-1.6316	Down	0.887437
Cla020288	2319	-1.52156	Down	0.908947
Cla009775	1281	-1.81829	Down	0.884756
Cla011382	1260	4.01913	Up	0.891854
Cla020364	1080	-3.4363	Down	0.844725
Cla000304	2106	1.45519	Up	0.856688
Cla013284	651	-1.09459	Down	0.838478
Cla006751	2550	-2.84844	Down	0.877071
Cla003521	783	2.05802	Up	0.883582
Cla012350	354	2.60757	Up	0.931858
Cla016743	1551	-1.3647	Down	0.902654
Cla001814	786	-1.12367	Down	0.903141
Cla015901	1158	5.33733	Up	0.921893
Cla008533	1251	-2.23563	Down	0.896619
Cla013732	576	2.48935	Up	0.911774
Cla012819	2142	-3.28093	Down	0.911185
Cla007259	549	1.65667	Up	0.854474
Cla020839	321	-1.04491	Down	0.895739
Cla006963	927	6.36139	Up	0.982102
Cla018480	273	-7.87635	Down	0.981354
Cla020716	1590	-1.35409	Down	0.841556
Cla012660	621	3.30211	Up	0.939432
Cla008930	660	-1.32031	Down	0.916855
Cla005061	1320	2.06977	Up	0.893048
Cla023238	1374	-1.07856	Down	0.862455
Cla019044	1368	1.8246	Up	0.909749
Cla012275	1149	1.35198	Up	0.869018
Cla004341	1458	-1.92609	Down	0.905686
Cla009607	771	-5.38727	Down	0.998916
Cla016949	2763	1.52198	Up	0.883238
Cla005619	1668	2.26475	Up	0.897266
Cla017097	666	-1.38624	Down	0.818131
Cla011256	843	-3.62495	Down	0.901379
Cla012081	2655	-2.88883	Down	0.928382
Cla014113	972	-1.29194	Down	0.927153
Cla017278	1107	-5.47144	Down	0.955682
Cla012603	603	1.26556	Up	0.839354
Cla002800	1272	-1.32046	Down	0.815358
Cla021127	567	-2.22661	Down	0.900272
Cla015283	1212	-1.57665	Down	0.836145
Cla011133	1176	4.51289	Up	0.918859
Cla002265	885	-2.24826	Down	0.944163
Cla015228	519	1.66433	Up	0.909861
Cla007150	1209	4.75505	Up	0.901815
Cla002632	990	-1.25922	Down	0.841135
Cla018285	855	2.42719	Up	0.924728
Cla013633	600	-1.29591	Down	0.894321
Cla017870	927	-1.45618	Down	0.905515
Cla022094	1491	-1.69728	Down	0.884233
Cla007530	339	-6.27816	Down	0.973392
Cla008545	1896	1.46132	Up	0.824982
Cla011460	1542	-1.35369	Down	0.881605
Cla002685	930	1.04931	Up	0.820248
Cla015028	1143	2.19159	Up	0.912687
Cla022532	747	-7.57969	Down	0.901653
Cla016011	1305	4.30372	Up	0.931588
Cla012554	1713	1.58979	Up	0.892936
Cla006952	1272	-2.76763	Down	0.866866
Cla011503	777	1.70032	Up	0.888317
Cla013020	450	3.5225	Up	0.943172
Cla013410	981	-6.02372	Down	0.979438
Cla008020	2193	4.01596	Up	0.897949
Cla014916	702	-1.38186	Down	0.880216
Cla006701	375	-3.22394	Down	0.990598
Cla012211	2352	-1.50327	Down	0.924463
Cla018263	777	1.78277	Up	0.825588
Cla023018	1446	-2.14456	Down	0.908213
Cla002891	669	1.67564	Up	0.855082
Cla011481	1128	1.85269	Up	0.844362
Cla007732	852	2.53731	Up	0.92483
Cla015640	750	-2.07025	Down	0.901499
Cla007419	504	-2.45434	Down	0.916819
Cla010239	2178	-1.12353	Down	0.846091
Cla009333	1155	1.38509	Up	0.876264
Cla008739	2646	-1.53579	Down	0.869479
Cla021364	1779	3.1825	Up	0.93056
Cla001534	1092	5.36225	Up	0.945128
Cla020831	1269	-2.79365	Down	0.941602
Cla023346	2592	-2.02998	Down	0.900861
Cla014563	1017	1.17239	Up	0.84469
Cla010043	630	-1.04064	Down	0.911133
Cla002099	939	-1.34407	Down	0.864458
Cla010875	1302	5.39844	Up	0.945093
Cla003398	585	3.57609	Up	0.918347
Cla003972	342	-5.92717	Down	0.971753
Cla013431	729	-1.11184	Down	0.876012
Cla018547	1086	2.02237	Up	0.914572
Cla015539	1419	-1.98177	Down	0.918349
Cla017371	1701	-3.94877	Down	0.881673
Cla005384	1320	-5.28768	Down	0.984006
Cla006233	1251	-1.79116	Down	0.891159
Cla010907	786	2.90036	Up	0.928775
Cla002928	636	-1.6915	Down	0.917008
Cla013438	1224	-2.37459	Down	0.928792
Cla006716	2457	1.49636	Up	0.823426
Cla009184	3024	-3.85474	Down	0.916692
Cla018391	1110	1.46642	Up	0.843183
Cla016193	891	-3.83724	Down	0.929296
Cla009983	438	-1.25471	Down	0.8585
Cla004486	684	2.64267	Up	0.861276
Cla021859	3192	-1.43212	Down	0.845681
Cla007645	861	-1.26986	Down	0.901706
Cla006565	477	4.1309	Up	0.916317
Cla010096	930	4.91415	Up	0.948059
Cla006008	195	-4.97205	Down	0.969524
Cla008264	1386	5.14337	Up	0.957108
Cla003190	990	-11.7628	Down	0.983784
Cla022178	1068	-1.44632	Down	0.92898
Cla012308	1998	-4.71857	Down	0.891058
Cla016204	1437	8.48935	Up	0.991768
Cla011114	1827	1.66697	Up	0.902142
Cla019168	687	1.86914	Up	0.884209
Cla016078	546	-6.88275	Down	0.977911
Cla016257	1392	-4.15453	Down	0.920723
Cla015971	912	1.78487	Up	0.848507
Cla020868	651	-2.61664	Down	0.919408
Cla013292	312	-2.43741	Down	0.911253
Cla001268	429	13.5317	Up	0.988883
Cla019450	525	1.95391	Up	0.916897
Cla022470	1161	-1.41914	Down	0.907496
Cla022693	1038	1.64871	Up	0.899588
Cla008764	786	-1.05828	Down	0.87246
Cla010152	942	1.31079	Up	0.81103
Cla017647	507	-1.51157	Down	0.881912
Cla000753	1023	-1.02477	Down	0.895286
Cla007972	1743	1.73206	Up	0.850036
Cla011154	540	-6.5352	Down	0.915949
Cla006510	2370	-4.25844	Down	0.926657
Cla019566	1734	-4.23891	Down	0.96452
Cla022679	567	1.69587	Up	0.878113
Cla010740	888	2.36349	Up	0.833997
Cla016205	1350	-1.5715	Down	0.914165
Cla021561	1428	-1.59755	Down	0.881204
Cla018535	456	-2.75711	Down	0.908273
Cla019477	2760	4.72616	Up	0.955752
Cla014189	1440	6.10322	Up	0.971915
Cla013676	1152	-2.36191	Down	0.925812
Cla009951	396	-4.44547	Down	0.873744
Cla016053	1491	7.49574	Up	0.916265
Cla012138	831	-1.45336	Down	0.888112
Cla004345	390	10.8499	Up	0.914833
Cla022124	222	-2.08941	Down	0.827176
Cla010338	276	-3.97476	Down	0.922243
Cla017324	1182	-1.12359	Down	0.909203
Cla017819	474	3.49717	Up	0.931035
Cla005320	564	2.15092	Up	0.922191
Cla016579	1596	5.0963	Up	0.914873
Cla013420	1518	-1.95071	Down	0.914624
Cla005210	954	3.11271	Up	0.936349
Cla015463	747	-1.92714	Down	0.921139
Cla005408	657	5.38339	Up	0.974835
Cla020140	375	1.83066	Up	0.900899
Cla018059	831	-1.81336	Down	0.977952
Cla021470	1734	2.19233	Up	0.893398
Cla019793	792	-1.65844	Down	0.906676
Cla015241	3249	-1.65389	Down	0.911594
Cla018945	2661	-1.67339	Down	0.911415
Cla005866	282	-6.69099	Down	0.899226
Cla017243	1731	2.93873	Up	0.909036
Cla021951	861	3.77886	Up	0.929346
Cla010310	957	1.50176	Up	0.881332
Cla005153	663	2.45415	Up	0.921755
Cla019308	549	9.60498	Up	0.978073
Cla000539	1284	1.094	Up	0.830942
Cla012338	1713	1.52156	Up	0.859294
Cla023160	1125	-1.26475	Down	0.888667
Cla021895	951	-1.09656	Down	0.851888
Cla001480	1068	1.91884	Up	0.9056
Cla000391	1278	-2.85293	Down	0.844169
Cla020330	1626	1.93633	Up	0.888266
Cla003254	543	-2.2449	Down	0.931038
Cla012280	381	-1.09591	Down	0.91302
Cla008088	312	-7.14657	Down	0.974963
Cla005530	858	4.38906	Up	0.933363
Cla012809	1050	-1.17299	Down	0.87841
Cla008882	585	-1.13576	Down	0.810986
Cla005910	552	-1.93785	Down	0.865876
Cla016598	3252	-2.54588	Down	0.848934
Cla014049	426	10.1387	Up	0.942164
Cla005814	783	1.07303	Up	0.858657
Cla008849	2385	-1.53123	Down	0.900178
Cla019788	447	7.03911	Up	0.995269
Cla020908	963	-4.15391	Down	0.957385
Cla012985	1548	1.95515	Up	0.862179
Cla016727	294	-2.09522	Down	0.923985
Cla009826	2400	2.2525	Up	0.886433
Cla009789	1377	3.14407	Up	0.933284
Cla019999	930	-3.40502	Down	0.900485
Cla009218	1434	-2.43347	Down	0.96881
Cla023149	2385	-1.95781	Down	0.882365
Cla013424	771	-2.22889	Down	0.933651
Cla022640	1365	-3.13457	Down	0.897548
Cla009165	1254	2.86437	Up	0.876029
Cla016511	324	-6.84555	Down	0.982132
Cla009591	846	-4.02348	Down	0.94605
Cla022237	525	-4.03817	Down	0.930628
Cla013044	888	3.50453	Up	0.919017
Cla014081	2160	-1.4616	Down	0.851894
Cla007310	207	2.16351	Up	0.83349
Cla018800	603	-8.70434	Down	0.958641
Cla012840	831	1.59143	Up	0.872229
Cla013668	1665	1.67843	Up	0.858515
Cla020633	831	2.66599	Up	0.922503
Cla000134	573	-1.62008	Down	0.895509
Cla000466	918	-2.03176	Down	0.922247
Cla017146	1197	1.91203	Up	0.906851
Cla010426	261	-3.98937	Down	0.933514
Cla005240	960	-2.07134	Down	0.884502
Cla022390	663	-1.84731	Down	0.890587
Cla011421	264	2.45292	Up	0.923916
Cla018131	1437	2.53229	Up	0.923524
Cla021748	360	-1.19974	Down	0.855397
Cla010020	1572	12.0824	Up	0.971002
Cla022378	1014	-1.372	Down	0.867587
Cla011391	1890	-3.17804	Down	0.886797
Cla013762	1641	2.75004	Up	0.885174
Cla009633	363	-2.45725	Down	0.95657
Cla004846	1983	-2.7684	Down	0.938903
Cla013656	2931	-3.10238	Down	0.921628
Cla004024	1047	-1.22141	Down	0.904797
Cla010421	900	1.39334	Up	0.847152
Cla015845	1221	1.45877	Up	0.883663
Cla013563	219	-2.33227	Down	0.857241
Cla012551	429	2.90602	Up	0.933258
Cla019630	684	-1.05422	Down	0.899161
Cla006133	1818	-7.71425	Down	0.847124
Cla020726	1578	-3.63672	Down	0.988703
Cla004644	501	-1.0741	Down	0.82108
Cla014466	1464	-2.80564	Down	0.874671
Cla002080	1290	4.96544	Up	0.883352
Cla016235	477	-2.97948	Down	0.927759
Cla000831	981	-4.77897	Down	0.896104
Cla022967	1518	-1.44335	Down	0.918152
Cla001742	279	10.5974	Up	0.8949
Cla001379	642	1.25497	Up	0.883407
Cla020743	2529	-1.41941	Down	0.858449
Cla010673	993	1.18813	Up	0.823942
Cla014015	708	-1.21882	Down	0.91057
Cla022659	921	-4.66111	Down	0.991333
Cla002906	321	-1.79816	Down	0.915864
Cla005825	909	2.08405	Up	0.886791
Cla014822	2073	-1.73351	Down	0.886071
Cla022041	1347	3.86842	Up	0.883579
Cla007966	924	-2.10144	Down	0.893133
Cla014540	1602	-1.3704	Down	0.873023
Cla022208	2160	-1.16145	Down	0.846347
Cla021837	246	-2.85798	Down	0.946584
Cla011663	519	-1.53897	Down	0.9329
Cla023463	2757	-1.51042	Down	0.856679
Cla004683	1746	4.4378	Up	0.954077
Cla007748	1137	-2.91314	Down	0.833897
Cla018935	1005	-3.70938	Down	0.944419
Cla022015	1449	2.95866	Up	0.926376
Cla010062	4278	1.68609	Up	0.903769
Cla011499	258	2.96266	Up	0.912713
Cla017302	1074	-1.47213	Down	0.939867
Cla021218	1476	-2.99231	Down	0.933706
Cla022562	492	-1.7451	Down	0.896414
Cla016033	942	-5.4667	Down	0.849395
Cla014691	315	-2.43158	Down	0.910971
Cla003522	1275	2.00883	Up	0.846013
Cla007358	273	-4.57664	Down	0.964375
Cla001815	780	7.72173	Up	0.993027
Cla001442	603	-5.50361	Down	0.989044
Cla010172	516	-1.25871	Down	0.879845
Cla021675	1299	-3.15148	Down	0.894909
Cla013262	732	-1.31283	Down	0.897018
Cla007608	276	-2.03436	Down	0.882964
Cla008334	2490	-3.11364	Down	0.905924
Cla013339	1197	-3.00066	Down	0.872135
Cla008743	507	2.31017	Up	0.918784
Cla013771	1434	-5.48119	Down	0.942882
Cla000544	858	-1.80764	Down	0.886852
Cla009773	744	-8.39107	Down	0.983016
Cla022923	1290	-2.39096	Down	0.875098
Cla003968	480	3.01201	Up	0.932242
Cla007090	603	-1.29319	Down	0.875491
Cla008326	1518	-1.69159	Down	0.925863
Cla019247	579	-2.21584	Down	0.916761
Cla015937	552	-4.72411	Down	0.992631
Cla004677	1755	3.94762	Up	0.947561
Cla010184	639	-1.2628	Down	0.861273
Cla001314	1239	-2.30716	Down	0.908386
Cla019456	1755	1.81354	Up	0.837476
Cla018378	2598	2.22638	Up	0.865355
Cla014828	798	2.86675	Up	0.921377
Cla015165	834	4.49764	Up	0.839413
Cla000287	1203	5.32524	Up	0.920718
Cla006880	1215	-4.11061	Down	0.942574
Cla007641	198	1.60147	Up	0.836527
Cla008520	2709	-3.16373	Down	0.936947
Cla022457	1431	-3.11838	Down	0.935384
Cla018620	948	4.51788	Up	0.951447
Cla005136	648	-5.80015	Down	0.896489
Cla000348	273	3.7137	Up	0.939355
Cla023102	1053	-2.63629	Down	0.933856
Cla011458	2916	-1.52235	Down	0.889709
Cla011551	657	-1.45495	Down	0.936346
Cla000664	420	-1.18928	Down	0.874116
Cla020221	1119	-6.78221	Down	0.946955
Cla017850	957	5.50175	Up	0.958778
Cla018490	1098	-2.02692	Down	0.930269
Cla006996	1860	1.6186	Up	0.899981
Cla011254	225	-1.31644	Down	0.923865
Cla013330	318	1.18305	Up	0.865607
Cla016390	1167	-2.53424	Down	0.919869
Cla016612	2154	-1.88881	Down	0.935658
Cla012895	378	-3.40293	Down	0.981479
Cla010820	318	2.3814	Up	0.885207
Cla021423	405	2.3911	Up	0.927819
Cla008027	1383	2.42985	Up	0.895677
Cla006606	1548	7.66391	Up	0.879927
Cla021162	2079	-2.82684	Down	0.900622
Cla010743	303	-6.0975	Down	0.996163
Cla008901	954	-1.33842	Down	0.914199
Cla012291	1542	-2.18719	Down	0.903986
Cla002470	1050	2.17121	Up	0.880792
Cla005204	2100	2.21795	Up	0.920612
Cla014083	399	3.08226	Up	0.934505
Cla022867	810	-1.33617	Down	0.861068
Cla019178	486	1.38446	Up	0.885755
Cla007263	570	-1.33391	Down	0.858116
Cla015000	1368	-5.05664	Down	0.867345
Cla003196	1020	7.84298	Up	0.881349
Cla010880	1122	2.71882	Up	0.888488
Cla005049	1203	-1.57735	Down	0.821227
Cla013341	1380	1.68588	Up	0.897189
Cla005094	1521	-4.0227	Down	0.917
Cla020125	660	-1.31423	Down	0.85074
Cla009122	1266	2.99692	Up	0.927008
Cla001860	429	-1.2409	Down	0.865455
Cla020002	654	-1.03308	Down	0.863596
Cla020717	1575	-3.45447	Down	0.852646
Cla012421	1014	-2.23018	Down	0.929347
Cla016413	312	-1.06054	Down	0.872912
Cla016224	924	-8.10126	Down	0.988712
Cla019641	984	-3.88013	Down	0.916914
Cla014404	444	-7.33904	Down	0.918195
Cla013736	1497	-3.14355	Down	0.915847
Cla008957	1737	-1.0802	Down	0.821891
Cla009138	1194	-2.66773	Down	0.928118
Cla007740	1509	-3.03135	Down	0.932421
Cla006200	1413	-1.66635	Down	0.833214
Cla013351	906	-2.07434	Down	0.884124
Cla005871	2370	2.19603	Up	0.908239
Cla011356	1302	2.42121	Up	0.92565
Cla001039	2187	-2.69007	Down	0.838978
Cla018964	771	-1.6385	Down	0.848977
Cla002003	357	-2.50472	Down	0.963581
Cla006994	525	-1.24698	Down	0.86708
Cla015560	1047	-2.37787	Down	0.896788
Cla014825	996	7.8757	Up	0.884015
Cla009945	2136	3.483	Up	0.936346
Cla019409	573	-1.89882	Down	0.875068
Cla022108	786	-1.30953	Down	0.879743
Cla011252	504	3.91545	Up	0.909068
Cla018695	744	2.18457	Up	0.888319
Cla012205	942	10.9059	Up	0.909744
Cla015293	1242	-3.6153	Down	0.922751
Cla000802	1566	-3.93503	Down	0.959051
Cla017408	894	-1.36614	Down	0.819478
Cla018110	1326	-1.67933	Down	0.89356
Cla005946	780	2.61746	Up	0.892935
Cla013996	741	2.75719	Up	0.926405
Cla007557	2070	-5.5867	Down	0.894542
Cla021778	966	-2.7065	Down	0.826463
Cla008185	549	-2.48674	Down	0.935649
Cla007424	1551	1.68363	Up	0.906479
Cla006961	993	3.03685	Up	0.936921
Cla021767	1359	-1.6614	Down	0.907299
Cla014639	1983	-1.28474	Down	0.855927
Cla017153	1692	2.81296	Up	0.932157
Cla017100	549	9.2627	Up	0.997156
Cla010810	870	-6.63969	Down	0.993232
Cla014168	6459	1.73896	Up	0.887423
Cla020710	1512	1.48282	Up	0.867003
Cla022080	1017	2.72408	Up	0.921018
Cla020802	1050	-7.74081	Down	0.979936
Cla001156	723	-1.55807	Down	0.866388
Cla016748	1383	-3.04175	Down	0.921525
Cla005222	729	3.61353	Up	0.944906
Cla009002	768	-2.05992	Down	0.82877
Cla017055	585	4.16974	Up	0.951549
Cla010413	606	-3.00723	Down	0.808513
Cla002042	876	-5.13592	Down	0.976312
Cla020729	1578	-2.25065	Down	0.873575
Cla020820	3237	1.69188	Up	0.897226
Cla011769	555	-1.97734	Down	0.864723
Cla004896	1815	-2.90817	Down	0.929955
Cla019541	1398	2.98032	Up	0.919106
Cla021138	822	-2.76355	Down	0.900328
Cla011268	1671	-2.47367	Down	0.941302
Cla001764	822	-1.26424	Down	0.855401
Cla009660	594	-3.12138	Down	0.856072
Cla013862	1197	2.01774	Up	0.829556
Cla009932	1323	-4.85409	Down	0.965066
Cla016382	255	2.29449	Up	0.924711
Cla003320	2220	1.78062	Up	0.905446
Cla005453	1776	-3.49071	Down	0.868173
Cla011155	2295	-6.03571	Down	0.983579
Cla010169	903	-5.06743	Down	0.970113
Cla000874	3090	2.00254	Up	0.885234
Cla017143	708	-5.41138	Down	0.959618
Cla018525	840	-2.96226	Down	0.92487
Cla017666	330	-3.18753	Down	0.854801
Cla003674	810	2.30037	Up	0.915309
Cla013565	759	2.48068	Up	0.927059
Cla005645	636	2.81937	Up	0.930961
Cla013860	1419	-4.11886	Down	0.844861
Cla005288	1338	-1.12204	Down	0.871461
Cla021209	474	-1.47481	Down	0.895174
Cla010896	1557	-1.0746	Down	0.854892
Cla020044	678	-1.74563	Down	0.882066
Cla012707	645	1.48832	Up	0.881366
Cla006147	924	1.22044	Up	0.871436
Cla008397	1392	2.13175	Up	0.895034
Cla005298	438	1.28873	Up	0.886199
Cla018814	876	-2.21859	Down	0.944769
Cla013130	615	-1.53328	Down	0.915474
Cla005664	1227	-6.51457	Down	0.985646
Cla011807	528	-1.79649	Down	0.899901
Cla020657	1071	-1.56817	Down	0.874086
Cla018604	1308	6.01217	Up	0.857397
Cla003985	1476	4.66829	Up	0.952155
Cla005617	621	2.08857	Up	0.849259
Cla014603	1419	-1.21811	Down	0.858627
Cla022263	1983	-1.20143	Down	0.842119
Cla001784	1620	-1.59233	Down	0.842214
Cla012013	1569	-1.58295	Down	0.865344
Cla009683	1854	-4.02679	Down	0.914344
Cla009641	465	2.86813	Up	0.84627
Cla015051	573	4.30421	Up	0.951634
Cla008340	612	-1.01187	Down	0.807814
Cla016684	849	-1.32923	Down	0.885157
Cla013389	1371	-1.21775	Down	0.820755
Cla019181	2568	-1.29705	Down	0.925069
Cla022590	693	-4.34282	Down	0.863498
Cla014808	585	-4.28546	Down	0.979643
Cla011371	1743	1.86778	Up	0.901678
Cla001050	333	-1.95716	Down	0.894004
Cla023262	291	1.16146	Up	0.846347
Cla014924	666	-2.86068	Down	0.901226
Cla015486	1221	-1.02485	Down	0.808271
Cla011936	1419	1.16584	Up	0.841454
Cla007581	279	-1.40837	Down	0.919621
Cla012576	342	2.04314	Up	0.868139
Cla014448	237	-1.26275	Down	0.85062
Cla019507	1740	1.78232	Up	0.883701
Cla016225	1107	-4.40767	Down	0.903978
Cla008553	1698	-2.90048	Down	0.920714
Cla010122	621	-2.48045	Down	0.898555
Cla007136	1041	-1.80586	Down	0.889657
Cla015115	471	-1.77228	Down	0.889014
Cla001321	1959	2.91589	Up	0.890955
Cla023265	1530	-2.17248	Down	0.931559
Cla013839	474	-2.31811	Down	0.913881
Cla012443	1488	2.18628	Up	0.917444
Cla002935	438	-1.30924	Down	0.81816
Cla003900	327	2.07891	Up	0.871063
Cla022102	927	-5.1775	Down	0.933472
Cla006039	1464	-4.30403	Down	0.885746
Cla004970	552	-1.58441	Down	0.917597
Cla016488	1881	-2.39514	Down	0.880478
Cla019746	1482	-3.44294	Down	0.922285
Cla020029	1419	-1.14673	Down	0.901328
Cla013647	1071	-5.77836	Down	0.961207
Cla013613	1230	-1.24615	Down	0.916274
Cla016472	1491	-1.02976	Down	0.847152
Cla022937	1017	-1.60919	Down	0.842648
Cla013471	1086	1.44073	Up	0.870886
Cla007455	2976	-1.94671	Down	0.886686
Cla013473	735	1.14209	Up	0.865614
Cla021972	1089	-3.90727	Down	0.973904
Cla018893	1272	1.20674	Up	0.87497
Cla018034	648	-1.80524	Down	0.915907
Cla011396	801	1.68129	Up	0.908845
Cla011376	1338	1.37557	Up	0.835849
Cla008177	1935	-2.88119	Down	0.914139
Cla021810	933	3.89206	Up	0.877661
Cla019288	1062	1.68876	Up	0.902217
Cla014456	1473	-3.12447	Down	0.861051
Cla022826	240	1.18422	Up	0.835239
Cla001334	2580	-2.34954	Down	0.869958
Cla015298	1629	-3.76375	Down	0.946823
Cla004468	2280	2.74008	Up	0.883081
Cla017755	546	1.52655	Up	0.885211
Cla004454	1113	5.58709	Up	0.972111
Cla013529	1146	1.64019	Up	0.90133
Cla021216	1479	-1.09322	Down	0.823829
Cla017017	1320	-1.23342	Down	0.87676
Cla017723	897	-4.28917	Down	0.924429
Cla015635	744	-4.04843	Down	0.958491
Cla004314	480	3.30634	Up	0.938792
Cla016577	1623	1.28301	Up	0.860285
Cla019464	1362	5.14402	Up	0.967654
Cla002814	747	1.29475	Up	0.883108
Cla006913	582	-1.72017	Down	0.857977
Cla022079	480	2.25069	Up	0.920508
Cla015835	1029	7.31129	Up	0.997344
Cla004055	879	1.55638	Up	0.87322
Cla002788	2046	-1.38592	Down	0.915419
Cla017707	2673	-2.72078	Down	0.842049
Cla022335	435	-4.21595	Down	0.997011
Cla001057	2862	-1.36748	Down	0.890477
Cla023031	558	-1.55707	Down	0.838702
Cla006062	219	2.737	Up	0.927896
Cla023282	672	-3.97456	Down	0.953607
Cla016325	339	2.09393	Up	0.917692
Cla017854	807	2.22701	Up	0.921747
Cla012276	1590	3.13321	Up	0.913013
Cla003367	1329	-1.15245	Down	0.90811
Cla010075	648	-1.04858	Down	0.908802
Cla011585	1020	-2.30715	Down	0.914701
Cla008769	456	-1.09822	Down	0.867046
Cla016555	1020	1.97341	Up	0.898816
Cla018614	708	5.55834	Up	0.977312
Cla014545	1254	-1.8937	Down	0.893782
Cla011351	1041	1.33673	Up	0.852827
Cla018399	504	1.93183	Up	0.896115
Cla014174	972	-1.30954	Down	0.85796
Cla021898	981	-4.07596	Down	0.902056
Cla014160	468	-1.60389	Down	0.904464
Cla013345	951	-1.54038	Down	0.895917
Cla008406	774	-1.12391	Down	0.868843
Cla006559	519	-1.34123	Down	0.851744
Cla009229	930	8.97605	Up	0.999752
Cla020118	561	-2.21685	Down	0.914335
Cla013686	1725	-1.38219	Down	0.887339
Cla023026	1050	-1.29114	Down	0.857684
Cla012422	777	-2.38427	Down	0.882305
Cla020642	1143	-1.37264	Down	0.892305
Cla022875	1164	-1.92773	Down	0.93097
Cla012036	594	2.63537	Up	0.891604
Cla018184	948	5.83922	Up	0.982119
Cla017824	1434	-1.32559	Down	0.892176
Cla022974	465	2.03168	Up	0.9056
Cla015027	1143	2.0623	Up	0.912867
Cla007617	1875	-3.17283	Down	0.937784
Cla008752	237	-2.28055	Down	0.943821
Cla017518	1113	1.8576	Up	0.839505
Cla015849	363	-2.21315	Down	0.88393
Cla000850	1743	1.46816	Up	0.821387
Cla002098	2031	1.63922	Up	0.89268
Cla011668	519	-2.46829	Down	0.894398
Cla014055	1263	-2.66261	Down	0.880435
Cla008161	2259	-2.95028	Down	0.937622
Cla017928	2220	-3.34247	Down	0.871736
Cla012478	1461	-6.69896	Down	0.892834
Cla021632	1716	3.12005	Up	0.929612
Cla010316	1212	3.44459	Up	0.884246
Cla022245	834	-1.02835	Down	0.807566
Cla003438	294	-1.51805	Down	0.813147
Cla016925	1287	-1.15551	Down	0.900415
Cla012193	1197	1.33749	Up	0.842445
Cla007822	204	-3.15238	Down	0.990317
Cla002321	261	3.70088	Up	0.922704
Cla018239	303	3.42642	Up	0.920145
Cla000535	930	-1.07444	Down	0.892129
Cla006999	1026	1.84293	Up	0.899268
Cla007847	237	-3.64604	Down	0.943531
Cla015805	1314	2.63923	Up	0.849088
Cla006918	1209	1.92517	Up	0.892586
Cla015262	1488	2.59716	Up	0.928732
Cla004061	1227	-1.25057	Down	0.865649
Cla021089	1131	2.53198	Up	0.859338
Cla012349	834	-3.26471	Down	0.949944
Cla015101	1497	-10.3884	Down	0.923609
Cla010077	1578	-7.79827	Down	0.997934
Cla018155	432	3.5473	Up	0.936358
Cla016274	861	-2.03217	Down	0.855586
Cla005223	1101	-1.01229	Down	0.853759
Cla005702	3027	-5.08289	Down	0.854365
Cla007374	504	-1.26273	Down	0.876097
Cla021688	561	4.25998	Up	0.944326
Cla006145	522	3.95366	Up	0.941584
Cla018232	642	2.02794	Up	0.911704
Cla019766	1149	-1.25	Down	0.862862
Cla016954	498	-1.11616	Down	0.9312
Cla002910	1422	-2.78313	Down	0.940559
Cla023187	1455	-1.3772	Down	0.923225
Cla007564	1998	-1.50185	Down	0.879886
Cla005515	879	5.12459	Up	0.873657
Cla004164	2016	-1.44025	Down	0.904145
Cla016750	912	2.82953	Up	0.926596
Cla008824	2655	-1.19958	Down	0.849343
Cla017529	795	-2.06997	Down	0.883227
Cla021939	1446	2.04621	Up	0.906368
Cla004813	1551	-2.53991	Down	0.906095
Cla013729	588	2.893	Up	0.880461
Cla008422	309	-11.7279	Down	0.971975
Cla021804	627	-1.32212	Down	0.877294
Cla022113	1608	-1.825	Down	0.892578
Cla019873	1047	3.57411	Up	0.901629
Cla014210	1695	3.20615	Up	0.935828
Cla000305	636	-2.06725	Down	0.878965
Cla021509	360	-1.16045	Down	0.847619
Cla011110	1269	-3.06918	Down	0.913001
Cla010825	1359	-2.22294	Down	0.862175
Cla021567	573	-1.5695	Down	0.853767
Cla017196	2781	-2.63359	Down	0.938484
Cla006495	288	-1.39975	Down	0.879769
Cla006456	1305	2.0449	Up	0.914129
Cla009305	384	1.68777	Up	0.884903
Cla007331	1323	-2.27844	Down	0.854408
Cla008760	1023	-1.43412	Down	0.885396
Cla011427	534	-3.80179	Down	0.950618
Cla016688	1089	1.87616	Up	0.90548
Cla002010	675	-7.56694	Down	0.95645
Cla004102	1056	-1.32405	Down	0.949363
Cla010082	552	-1.52207	Down	0.89929
Cla019925	1005	1.07199	Up	0.850488
Cla013731	1692	1.52334	Up	0.893807
Cla014154	540	-1.54422	Down	0.917154
Cla021284	978	-2.12508	Down	0.869958
Cla012539	1101	-1.4864	Down	0.855612
Cla021128	873	-1.78935	Down	0.807424
Cla006081	1515	-3.93743	Down	0.921372
Cla011555	840	3.12648	Up	0.907709
Cla021338	669	2.98392	Up	0.901062
Cla015396	363	-2.46158	Down	0.92115
Cla020569	1398	-1.38727	Down	0.861359
Cla012818	1323	1.34653	Up	0.88246
Cla018715	555	1.07963	Up	0.846195
Cla014120	534	1.56179	Up	0.886664
Cla011901	1071	-1.01905	Down	0.852246
Cla010746	957	1.51471	Up	0.893837
Cla015902	1419	-1.41196	Down	0.878256
Cla015275	2103	2.2977	Up	0.902261
Cla022379	552	-4.44492	Down	0.869505
Cla016705	867	-1.33099	Down	0.864493
Cla000557	2409	-1.2746	Down	0.859477
Cla015658	336	-2.45057	Down	0.881088
Cla010339	765	-1.14527	Down	0.847647
Cla018141	1476	-3.73605	Down	0.858097
Cla020597	1044	4.85272	Up	0.943616
Cla013875	951	2.02858	Up	0.92027
Cla018957	303	-2.70512	Down	0.950328
Cla009629	423	-1.81305	Down	0.902832
Cla020526	1254	2.3102	Up	0.919801
Cla008004	1062	1.25344	Up	0.873092
Cla013289	312	-1.38598	Down	0.824583
Cla006956	639	4.88332	Up	0.917008
Cla004011	1035	2.42137	Up	0.910557
Cla021097	1104	-4.26367	Down	0.860343
Cla013553	618	4.3066	Up	0.867908
Cla023392	1980	-1.91187	Down	0.866414
Cla019384	597	1.49791	Up	0.873217
Cla012351	3270	1.43977	Up	0.864428
Cla022125	222	-2.08941	Down	0.827176
Cla022216	744	2.0965	Up	0.912591
Cla011348	759	1.75208	Up	0.909673
Cla011951	1188	3.80553	Up	0.882613
Cla015987	171	-7.58394	Down	0.996004
Cla020126	690	-1.24251	Down	0.879905
Cla004431	2295	-1.4315	Down	0.88906
Cla006060	963	5.66402	Up	0.806922
Cla004181	1452	1.1546	Up	0.852023
Cla013515	534	-2.11057	Down	0.919734
Cla017663	1242	-1.32944	Down	0.868275
Cla013693	327	-1.1812	Down	0.878189
Cla000871	2157	4.33613	Up	0.916872
Cla005457	1386	4.1553	Up	0.941067
Cla016744	1959	-2.98094	Down	0.903064
Cla015428	1917	2.72999	Up	0.871232
Cla006319	1539	1.17751	Up	0.833034
Cla023269	1095	-2.45705	Down	0.958278
Cla006807	960	2.28606	Up	0.906377
Cla012613	2535	1.64394	Up	0.903533
Cla010166	1014	1.78456	Up	0.895831
Cla012078	2457	2.85314	Up	0.904412
Cla015152	2589	-2.28853	Down	0.884671
Cla012017	1431	-2.15194	Down	0.925511
Cla003075	1914	1.51641	Up	0.84259
Cla001097	465	-1.36558	Down	0.87265
Cla011264	1512	-1.54547	Down	0.91197
Cla006079	927	-2.02004	Down	0.857597
Cla009590	621	-4.1758	Down	0.953786
Cla016512	324	-4.60336	Down	0.973682
Cla008197	483	4.50683	Up	0.948535
Cla020590	279	4.13201	Up	0.8541
Cla015743	1302	-1.94076	Down	0.932037
Cla014481	1023	-2.19406	Down	0.928118
Cla022959	855	-2.38919	Down	0.895259
Cla018401	858	-1.18018	Down	0.857345
Cla016850	1500	-2.94005	Down	0.892151
Cla023273	1371	2.85942	Up	0.837509
Cla001867	510	-1.33527	Down	0.898383
Cla010475	441	3.20941	Up	0.911487
Cla010794	324	-1.69724	Down	0.935444
Cla021863	1644	1.76152	Up	0.842772
Cla016008	1527	-2.02534	Down	0.846005
Cla009011	1614	-1.1307	Down	0.864557
Cla022654	2232	-1.51481	Down	0.876012
Cla015401	1425	-2.55046	Down	0.855253
Cla006031	1128	1.86002	Up	0.860184
Cla006906	891	-1.22181	Down	0.917281
Cla023361	612	-2.00976	Down	0.942062
Cla005075	1764	-6.30843	Down	0.884303
Cla018329	1431	-7.81749	Down	0.880178
Cla003446	2337	-3.99154	Down	0.884363
Cla017192	1485	-1.04153	Down	0.896566
Cla007776	501	4.78836	Up	0.959687
Cla001439	609	-3.69761	Down	0.961565
Cla018559	1140	-2.48668	Down	0.868455
Cla006123	2322	1.5754	Up	0.898619
Cla016726	1533	-5.04975	Down	0.91682
Cla009776	1086	-2.44524	Down	0.865048
Cla023094	1341	3.0104	Up	0.893889
Cla019433	1020	-1.57571	Down	0.868839
Cla010912	1860	-6.50612	Down	0.976825
Cla004350	1215	-1.2759	Down	0.894132
Cla008338	771	-7.4225	Down	0.982542
Cla009632	1011	1.15091	Up	0.827207
Cla008495	1527	-1.76738	Down	0.930065
Cla012497	921	1.33035	Up	0.86024
Cla006682	954	5.33129	Up	0.932663
Cla018440	219	2.74346	Up	0.91378
Cla016993	1575	1.95457	Up	0.887784
Cla014382	1002	-1.47133	Down	0.897881
Cla013492	525	-7.08058	Down	0.975928
Cla023472	1047	-7.49164	Down	0.943285
Cla019105	759	2.52675	Up	0.886673
Cla020727	1554	2.83649	Up	0.933036
Cla019523	2535	-4.99877	Down	0.855662
Cla001346	1575	-2.03021	Down	0.908478
Cla021936	2577	-1.0496	Down	0.871997
Cla020405	954	-1.24674	Down	0.864843
Cla012690	1884	-1.45275	Down	0.898401
Cla004591	2265	10.0879	Up	0.914941
Cla014265	1527	5.31637	Up	0.958362
Cla007686	1347	1.41926	Up	0.871546
Cla022290	414	5.07075	Up	0.901434
Cla014638	717	-1.02913	Down	0.843725
Cla002232	510	-4.79662	Down	0.849669
Cla022993	2916	3.96134	Up	0.945452
Cla003836	399	10.3182	Up	0.894595
Cla018420	558	-6.98746	Down	0.997925
Cla006264	582	-1.93451	Down	0.932643
Cla020510	942	1.40884	Up	0.888479
Cla020742	672	-1.92324	Down	0.886413
Cla015170	1464	-3.07008	Down	0.90472
Cla015316	1266	-1.62147	Down	0.914911
Cla014207	897	-1.3527	Down	0.868512
Cla020400	555	3.23735	Up	0.935372
Cla001110	681	-1.19779	Down	0.886114
Cla003899	450	1.98276	Up	0.888955
Cla013011	1014	-2.00731	Down	0.907077
Cla017316	3318	1.71464	Up	0.853339
Cla016764	912	-1.52264	Down	0.89939
Cla017711	1305	-1.22918	Down	0.883357
Cla022950	1164	-1.11212	Down	0.883091
Cla010322	543	2.69886	Up	0.842042
Cla010160	2715	3.15413	Up	0.928305
Cla020521	330	-1.79981	Down	0.90102
Cla008697	900	1.61696	Up	0.882723
Cla006173	1521	-3.16993	Down	0.90683
Cla008085	222	11.4522	Up	0.989054
Cla021579	1212	-5.22086	Down	0.975578
Cla002811	1428	1.77462	Up	0.877822
Cla020702	672	3.52744	Up	0.897507
Cla012701	1125	-2.40705	Down	0.909391
Cla022266	531	1.14286	Up	0.849959
Cla021562	447	-1.78289	Down	0.865011
Cla009710	1398	-2.11037	Down	0.834871
Cla013985	1494	-1.66301	Down	0.921474
Cla021600	5391	-1.94776	Down	0.845126
Cla011096	1056	-4.04331	Down	0.903713
Cla005398	675	2.18652	Up	0.913052
Cla010036	1170	1.40864	Up	0.869146
Cla015928	1413	-2.33028	Down	0.83949
Cla000472	651	-2.05495	Down	0.909724
Cla003371	171	-3.39892	Down	0.938732
Cla019567	1422	-1.68954	Down	0.829995
Cla012368	876	-1.11851	Down	0.855368
Cla011593	753	-1.28801	Down	0.870294
Cla016358	1071	3.154	Up	0.931677
Cla014048	654	-1.89979	Down	0.920625
Cla023179	1197	-2.57071	Down	0.919416
Cla014529	927	-1.51999	Down	0.88526
Cla017829	576	-4.1339	Down	0.974997
Cla021153	1413	-5.11207	Down	0.965664
Cla002394	2142	-1.07561	Down	0.849621
Cla018762	1920	-1.9853	Down	0.89543
Cla021539	1146	1.83142	Up	0.880085
Cla018870	837	-2.74589	Down	0.901313
Cla018187	1458	4.00298	Up	0.932416
Cla001628	483	-6.67175	Down	0.995112
Cla005872	1605	-1.76851	Down	0.855245
Cla008582	912	-3.0775	Down	0.836553
Cla013062	1752	-3.17955	Down	0.936543
Cla003188	939	-8.9231	Down	0.99135
Cla023107	2448	-1.48258	Down	0.871452
Cla015571	3708	3.72536	Up	0.938167
Cla022593	1308	-2.97355	Down	0.900456
Cla023399	1200	-2.09401	Down	0.895267
Cla000228	1581	3.34199	Up	0.911085
Cla008440	414	-5.42442	Down	0.978234
Cla003958	1527	-9.62996	Down	0.844503
Cla009687	504	-3.80172	Down	0.891937
Cla017325	798	3.09356	Up	0.916462
Cla002839	252	-2.81976	Down	0.885202
Cla019423	696	-1.03281	Down	0.831212
Cla004245	6672	-1.17796	Down	0.851518
Cla014868	309	-3.8024	Down	0.930613
Cla005097	888	-4.55922	Down	0.912585
Cla020555	1641	1.30973	Up	0.872979
Cla012381	1020	-1.09853	Down	0.848279
Cla002940	1350	-8.59464	Down	0.894081
Cla010284	219	-1.4884	Down	0.906061
Cla014900	1860	-2.51874	Down	0.858199
Cla012465	555	1.80625	Up	0.835936
Cla002627	276	-9.80896	Down	0.83283
Cla005407	1725	1.33347	Up	0.871554
Cla016609	1188	2.97604	Up	0.906259
Cla009695	501	-2.40662	Down	0.877418
Cla012444	1215	2.33574	Up	0.92512
Cla003155	468	-1.05644	Down	0.849587
Cla000225	1050	3.56579	Up	0.822019
Cla020685	1008	4.33707	Up	0.950721
Cla005135	1068	-2.10682	Down	0.889629
Cla000606	1797	3.82757	Up	0.821034
Cla008783	1803	5.7828	Up	0.979899
Cla003927	1692	2.63845	Up	0.845198
Cla016601	1656	-1.79279	Down	0.851537
Cla009642	1044	2.61907	Up	0.927341
Cla023375	1446	-2.46519	Down	0.838409
Cla010601	1002	4.02282	Up	0.898183
Cla021765	633	-1.22593	Down	0.876205
Cla020505	1335	-1.18926	Down	0.869172
Cla008942	3105	-1.29615	Down	0.882939
Cla008305	531	-3.39199	Down	0.924762
Cla014206	399	3.4159	Up	0.938271
Cla013596	795	-1.41202	Down	0.847875
Cla018008	1620	2.71051	Up	0.899785
Cla004242	1143	1.89449	Up	0.887984
Cla013477	2532	-1.00579	Down	0.904925
Cla018514	363	1.90676	Up	0.909895
Cla008457	1041	-2.49363	Down	0.936614
Cla006312	1527	2.51945	Up	0.925308
Cla016059	1101	1.4907	Up	0.882237
Cla012124	636	5.5118	Up	0.952898
Cla020337	1989	1.66239	Up	0.844126
Cla019170	555	2.4018	Up	0.924471
Cla014045	1431	-1.36203	Down	0.805689
Cla008940	840	1.97285	Up	0.907553
Cla011158	1188	-1.21179	Down	0.920484
Cla013765	954	2.32461	Up	0.908634
Cla014215	1008	-2.09267	Down	0.829892
Cla022319	1035	2.58008	Up	0.915353
Cla018788	948	-1.93927	Down	0.852461
Cla005289	540	-7.69314	Down	0.983323
Cla022971	171	2.95986	Up	0.93477
Cla008724	1215	5.8104	Up	0.978788
Cla017455	2289	2.10322	Up	0.907197
Cla004250	861	-3.57132	Down	0.959832
Cla015540	2304	-2.57884	Down	0.933566
Cla008617	1164	-2.30608	Down	0.873723
Cla013236	1326	-3.16078	Down	0.936631
Cla009130	1443	-1.5255	Down	0.860804
Cla013990	1662	3.02836	Up	0.901676
Cla004320	588	-1.30188	Down	0.897252
Cla017983	852	-1.42443	Down	0.866004
Cla017280	840	-1.55735	Down	0.891496
Cla019156	1818	-1.04305	Down	0.893065
Cla010434	2385	1.62517	Up	0.814115
Cla002858	771	-3.08643	Down	0.872522
Cla010722	948	1.32102	Up	0.822557
Cla017550	2001	7.19706	Up	0.945384
Cla013648	1083	-6.37053	Down	0.952463
Cla002815	747	4.04138	Up	0.950516
Cla012738	552	-3.25212	Down	0.906233
Cla018279	750	-1.15441	Down	0.912855
Cla011329	1419	4.50729	Up	0.857618
Cla011804	438	-1.6256	Down	0.928399
Cla007271	843	1.85868	Up	0.899153
Cla019835	627	-3.61202	Down	0.94114
Cla016471	1464	4.08642	Up	0.885664
Cla015154	846	4.98396	Up	0.94003
Cla004333	879	2.46246	Up	0.924964
Cla019806	600	-1.22255	Down	0.911552
Cla004975	1470	-8.08687	Down	0.971112
Cla007260	1002	1.79069	Up	0.909075
Cla000676	579	-1.99308	Down	0.872639
Cla003961	1371	-1.42218	Down	0.899632
Cla007993	357	-10.5038	Down	0.905899
Cla018099	303	2.69545	Up	0.896237
Cla011423	1545	-2.06462	Down	0.873957
Cla002787	789	-1.79119	Down	0.914368
Cla016279	1602	-3.53719	Down	0.926135
Cla022581	1647	2.06439	Up	0.861303
Cla020782	1275	-4.33075	Down	0.945891
Cla003434	2331	1.45842	Up	0.877353
Cla007723	258	-1.17166	Down	0.857584
Cla005659	609	-13.3238	Down	0.999453
Cla011450	1332	-6.33625	Down	0.95569
Cla018573	2727	5.29921	Up	0.961002
Cla012570	1536	-2.18793	Down	0.952463
Cla019099	1089	4.58756	Up	0.955981
Cla020866	339	-1.84247	Down	0.907086
Cla020325	1419	2.37686	Up	0.891835
Cla019275	1059	2.35379	Up	0.899243
Cla002558	1131	-2.12877	Down	0.917273
Cla006366	2349	-3.08521	Down	0.95841
Cla022289	1266	5.42527	Up	0.861675
Cla014972	1905	-1.27515	Down	0.845117
Cla020720	1545	1.83595	Up	0.912124
Cla003635	474	-5.36609	Down	0.869556
Cla001109	528	-1.02456	Down	0.853366
Cla013346	822	-1.07118	Down	0.852606
Cla006699	900	-8.57856	Down	0.958491
Cla006048	2151	-2.24561	Down	0.856192
Cla012710	519	4.90266	Up	0.965698
Cla018105	1347	-1.15791	Down	0.969985
Cla018764	912	1.58793	Up	0.892672
Cla021674	2481	4.21194	Up	0.905394
Cla016129	939	-1.67092	Down	0.899641
Cla006591	1335	1.81717	Up	0.897833
Cla016944	597	1.07503	Up	0.855339
Cla020913	792	1.89436	Up	0.896335
Cla013129	636	-1.49056	Down	0.887747
Cla009957	315	-4.25376	Down	0.93348
Cla003180	567	1.48562	Up	0.855731
Cla006942	1791	1.10341	Up	0.814345
Cla015040	1014	5.51693	Up	0.9524
Cla016383	327	7.93428	Up	0.955597
Cla009915	1662	-3.57422	Down	0.950558
Cla015680	798	4.99079	Up	0.964819
Cla016968	537	-3.16375	Down	0.868181
Cla000040	480	3.30634	Up	0.938792
Cla012301	1053	2.2246	Up	0.856402
Cla000633	2049	1.72856	Up	0.89679
Cla008847	741	1.31494	Up	0.865902
Cla016626	294	-4.02398	Down	0.934906
Cla019343	1914	-4.82638	Down	0.8973
Cla017704	219	-2.66049	Down	0.911774
Cla022119	933	-2.49905	Down	0.924195
Cla019238	2247	-1.58965	Down	0.894439
Cla019443	2139	-1.88411	Down	0.873094
Cla014255	366	-3.29943	Down	0.885476
Cla006196	324	-2.13553	Down	0.923691
Cla012940	312	-3.58231	Down	0.880589
Cla001727	2793	1.83492	Up	0.886011
Cla007400	1413	-2.4215	Down	0.898137
Cla017882	399	3.41247	Up	0.937442
Cla014506	1812	-4.45943	Down	0.849715
Cla021130	1446	1.4596	Up	0.844463
Cla004941	939	1.04286	Up	0.84031
Cla015056	786	2.81202	Up	0.908179
Cla016304	1296	2.08023	Up	0.896353
Cla012611	774	1.8352	Up	0.884772
Cla010293	723	-1.04252	Down	0.855755
Cla005859	1518	-1.18368	Down	0.837654
Cla013231	357	-7.93362	Down	0.950909
Cla003009	1698	-5.42031	Down	0.96598
Cla009173	1179	3.21644	Up	0.93921
Cla018443	546	-2.45846	Down	0.809176
Cla018621	969	5.14547	Up	0.911301
Cla001765	693	-2.34016	Down	0.926195
Cla022052	2238	-1.90085	Down	0.85662
Cla017144	228	1.98599	Up	0.862626
Cla011246	1479	1.12048	Up	0.845179
Cla021354	1743	2.47422	Up	0.907168
Cla011761	909	-2.72775	Down	0.924783
Cla007777	537	5.22428	Up	0.965545
Cla000346	315	4.1557	Up	0.94839
Cla022481	1992	-1.31184	Down	0.85563
Cla012032	369	-6.13497	Down	0.894661
Cla012675	930	-1.0057	Down	0.875497
Cla018630	1131	-3.72699	Down	0.956041
Cla006970	1038	-1.31011	Down	0.86207
Cla010086	777	1.55078	Up	0.897513
Cla011536	1344	6.19109	Up	0.886532
Cla017009	795	-2.12209	Down	0.933753
Cla016287	957	-1.1979	Down	0.895589
Cla005803	243	-2.1516	Down	0.897718
Cla020043	681	-3.96378	Down	0.931619
Cla018925	1434	-3.40219	Down	0.94995
Cla003276	2283	-1.50053	Down	0.890545
Cla007533	1044	-1.91007	Down	0.840233
Cla003564	1479	-4.48139	Down	0.862836
Cla023281	1032	-7.13412	Down	0.947348
Cla022963	774	-2.05136	Down	0.836663
Cla022883	1248	-1.05294	Down	0.872014
Cla000996	942	-1.09863	Down	0.816687
Cla018869	312	-1.02492	Down	0.822267
Cla022456	1188	-4.93937	Down	0.97545
Cla013599	327	2.44342	Up	0.849046
Cla013944	687	-1.84773	Down	0.893556
Cla018312	621	1.95915	Up	0.893901
Cla001435	414	9.59867	Up	0.854115
Cla007669	1566	-1.3304	Down	0.903166
Cla001104	1272	4.47587	Up	0.934133
Cla016421	735	-9.2159	Down	0.960609
Cla001895	663	2.84842	Up	0.922456
Cla005514	1530	1.30225	Up	0.862498
Cla006688	1602	-3.17034	Down	0.964785
Cla010365	3750	-4.10397	Down	0.927478
Cla006257	1020	-5.88045	Down	0.882229
Cla011760	1023	2.32844	Up	0.921469
Cla021571	597	-1.50754	Down	0.815149
Cla014301	891	-6.14575	Down	0.961335
Cla017783	762	3.07312	Up	0.929801
Cla015689	501	-2.66609	Down	0.90852
Cla017303	1635	2.58207	Up	0.854229
Cla014572	456	-2.46378	Down	0.955042
Cla003422	222	1.23541	Up	0.878249
Cla014391	1512	7.75006	Up	0.873467
Cla009359	1047	-6.58719	Down	0.81675
Cla008255	768	-3.90044	Down	0.955161
Cla015984	1062	-1.29896	Down	0.868041
Cla022252	717	-2.44028	Down	0.955443
Cla011251	1569	2.49667	Up	0.891356
Cla007788	1047	2.05362	Up	0.880896
Cla004637	1311	-7.7729	Down	0.891946
Cla019905	1800	-9.34637	Down	0.965929
Cla005535	507	-6.84765	Down	0.877361
Cla004001	207	6.11108	Up	0.939782
Cla007147	2460	-2.27633	Down	0.907669
Cla013089	1329	-5.24366	Down	0.930133
Cla004328	888	-1.34481	Down	0.908606
Cla018770	393	-6.49901	Down	0.906598
Cla006926	2106	1.42353	Up	0.844273
Cla019146	771	-2.94744	Down	0.902944
Cla010837	2997	-2.23508	Down	0.895081
Cla011497	903	1.36257	Up	0.847167
Cla007556	2070	-9.2076	Down	0.988242
Cla000861	714	2.1812	Up	0.877071
Cla008505	2322	1.40129	Up	0.814944
Cla006071	1212	2.01277	Up	0.902201
Cla001504	723	-1.47011	Down	0.891621
Cla003573	2310	-2.94149	Down	0.81855
Cla007718	960	-2.84729	Down	0.928382
Cla017778	2499	1.49682	Up	0.87626
Cla017099	576	1.72887	Up	0.895712
Cla008423	327	-8.62379	Down	0.99936
Cla012239	861	-2.60529	Down	0.867113
Cla022956	1653	3.00019	Up	0.874935
Cla011347	264	1.0964	Up	0.817386
Cla014225	357	-2.0146	Down	0.869292
Cla010393	1548	-1.53021	Down	0.897423
Cla017363	663	2.09623	Up	0.867534
Cla013931	516	2.08547	Up	0.868924
Cla009350	1371	4.02404	Up	0.909019
Cla016139	768	-2.3366	Down	0.923882
Cla007707	771	-1.90704	Down	0.889228
Cla003940	633	-3.21415	Down	0.96299
Cla011542	2295	2.65119	Up	0.92711
Cla012206	627	-4.04812	Down	0.96668
Cla018234	1071	-1.51388	Down	0.905916
Cla009968	672	-2.11574	Down	0.918989
Cla021803	459	1.52031	Up	0.824383
Cla006185	231	-3.0951	Down	0.809637
Cla018904	1887	-4.19131	Down	0.960225
Cla022991	720	3.21249	Up	0.910822
Cla019188	1983	1.5878	Up	0.889427
Cla003160	399	-3.56587	Down	0.93506
Cla004692	813	-3.41167	Down	0.904869
Cla014392	294	4.49935	Up	0.865321
Cla009408	2217	-1.38925	Down	0.915049
Cla017737	441	4.45483	Up	0.91969
Cla014735	1695	-1.04243	Down	0.879453
Cla004590	750	1.87161	Up	0.859464
Cla018828	801	2.90212	Up	0.898069
Cla009617	726	-1.64226	Down	0.905019
Cla017330	411	2.56392	Up	0.902073
Cla023131	294	-2.26303	Down	0.908384
Cla005431	1362	-1.14047	Down	0.883317
Cla023344	1746	-1.86629	Down	0.925377
Cla014895	1158	-1.32186	Down	0.863451
Cla010317	996	1.37339	Up	0.839618
Cla021172	1446	-1.67043	Down	0.844528
Cla013483	804	4.34435	Up	0.950617
Cla019701	471	-1.94882	Down	0.911705
Cla021664	429	-2.3944	Down	0.874594
Cla015265	1053	1.99727	Up	0.888094
Cla014374	693	-1.81013	Down	0.903243
Cla013822	648	-1.90989	Down	0.89946
Cla006947	1959	2.01927	Up	0.867251
Cla021554	216	5.38099	Up	0.963611
Cla016932	642	-2.59618	Down	0.891758
Cla006227	1140	10.9784	Up	0.999966
Cla010012	1341	-3.74898	Down	0.938433
Cla011564	201	4.44575	Up	0.920987
Cla006358	729	-2.06249	Down	0.840668
Cla007198	411	-1.46029	Down	0.836589
Cla013607	1620	-1.67603	Down	0.91548
Cla021125	798	-1.05607	Down	0.905327
Cla014604	594	2.40002	Up	0.908384
Cla016425	2895	-3.30124	Down	0.865714
Cla012165	450	-1.46371	Down	0.915701
Cla005528	885	-4.35612	Down	0.951959
Cla003109	510	-1.57893	Down	0.928946
Cla010446	2265	-1.67763	Down	0.925624
Cla001306	1173	-1.70503	Down	0.910484
Cla022236	729	3.29675	Up	0.903943
Cla020467	807	1.84899	Up	0.913567
Cla017010	315	-2.99569	Down	0.944598
Cla001610	246	-1.05975	Down	0.841041
Cla015731	1050	-4.38338	Down	0.853081
Cla017972	1512	1.9696	Up	0.819108
Cla015874	1512	-1.51829	Down	0.913217
Cla018201	867	-2.29982	Down	0.962018
Cla008753	1803	-3.9002	Down	0.845211
Cla021424	759	-1.85309	Down	0.905711
Cla006997	654	3.09461	Up	0.934795
Cla019223	1089	2.80688	Up	0.88525
Cla023300	1014	-1.11624	Down	0.882845
Cla021657	711	-3.33906	Down	0.966083
Cla001778	1161	2.01276	Up	0.91694
Cla000805	1017	1.71382	Up	0.886951
Cla008459	225	2.02412	Up	0.898877
Cla014414	963	3.89703	Up	0.923321
Cla023081	825	-1.7715	Down	0.865432
Cla003964	480	3.30634	Up	0.938792
Cla001505	2154	-2.454	Down	0.892552
Cla016617	333	-5.41319	Down	0.983494
Cla021795	2013	1.67569	Up	0.820609
Cla000810	1866	-2.08975	Down	0.849151
Cla002444	897	1.9738	Up	0.865686
Cla006184	1350	4.21297	Up	0.883596
Cla007658	1065	3.79974	Up	0.880515
Cla014400	1269	1.89145	Up	0.905113
Cla007582	267	-3.31119	Down	0.996243
Cla010331	291	1.35841	Up	0.884905
Cla018436	390	1.60298	Up	0.901911
Cla018598	846	-2.33716	Down	0.92588
Cla004868	174	-2.30766	Down	0.874518
Cla013734	762	-2.75605	Down	0.921064
Cla019693	1011	4.06256	Up	0.933147
Cla008740	510	-2.47662	Down	0.859909
Cla007849	1788	-1.93025	Down	0.929048
Cla020583	576	1.87582	Up	0.879991
Cla004665	564	-1.26366	Down	0.871546
Cla004392	1389	-6.5645	Down	0.930536
Cla008275	414	-3.13963	Down	0.85168
Cla010589	282	-1.37977	Down	0.898803
Cla017967	1470	-1.26775	Down	0.888146
Cla007015	714	2.92296	Up	0.904387
Cla004880	852	-1.69122	Down	0.892629
Cla007387	498	-2.74278	Down	0.941157
Cla003977	2112	10.7062	Up	0.997174
Cla021051	882	1.38269	Up	0.884056
Cla008479	3600	-1.63971	Down	0.884389
Cla018727	1665	-3.26722	Down	0.890834
Cla009768	954	3.8364	Up	0.892787
Cla012481	1251	5.70084	Up	0.962768
Cla022130	669	-1.55219	Down	0.872812
Cla017570	1017	-3.48432	Down	0.984493
Cla009637	519	-1.00606	Down	0.87218
Cla001783	2094	1.70392	Up	0.888633
Cla017495	1257	4.4216	Up	0.885578
Cla018757	5253	2.66107	Up	0.898901
Cla013721	840	2.83997	Up	0.866141
Cla009162	1392	-2.12118	Down	0.850133
Cla015820	843	-6.27718	Down	0.98609
Cla019920	426	-1.72716	Down	0.872297
Cla020466	846	2.40076	Up	0.900844
Cla013805	588	2.42411	Up	0.918161
Cla002749	1743	-1.32166	Down	0.890141
Cla019272	1251	-1.12081	Down	0.925018
Cla016817	735	-2.45248	Down	0.931644
Cla018816	651	2.06362	Up	0.90177
Cla001353	156	-2.70541	Down	0.895457
Cla008817	672	1.19911	Up	0.870266
Cla009628	729	-1.19537	Down	0.86162
Cla018682	900	-1.48451	Down	0.816006
Cla005542	3015	2.36944	Up	0.895379
Cla017768	1479	-1.7211	Down	0.896761
Cla005414	606	6.48986	Up	0.984811
Cla021001	1425	-1.30436	Down	0.909144
Cla023106	2871	-1.99214	Down	0.929603
Cla014867	387	-3.31089	Down	0.927682
Cla001651	795	-2.40613	Down	0.87941
Cla005206	2100	2.21795	Up	0.920612
Cla021731	933	1.29041	Up	0.839775
Cla016098	759	4.1945	Up	0.872963
Cla010927	216	-1.61436	Down	0.865919
Cla022992	495	-2.67784	Down	0.912243
Cla015799	1284	-1.75197	Down	0.91402
Cla009969	1056	-1.31139	Down	0.897326
Cla016758	2298	2.00818	Up	0.911565
Cla008421	312	-7.08612	Down	0.998471
Cla019215	873	-1.8606	Down	0.859661
Cla012128	855	-2.06372	Down	0.893932
Cla010452	234	5.1871	Up	0.942527
Cla004197	735	-6.03163	Down	0.972393
Cla005480	1278	-1.8223	Down	0.835246
Cla013494	606	-1.23782	Down	0.830088
Cla003328	984	2.07443	Up	0.904302
Cla018272	1473	-1.61314	Down	0.89806
Cla015130	1755	-2.57198	Down	0.857149
Cla007337	1335	-4.51448	Down	0.932976
Cla020511	1263	-5.57226	Down	0.958244
Cla007590	1845	1.12559	Up	0.869703
Cla021441	1386	2.71142	Up	0.92629
Cla004527	2631	-5.01105	Down	0.906215
Cla022485	585	-7.54226	Down	0.931236
Cla007850	684	1.02479	Up	0.834332
Cla008720	1752	2.09517	Up	0.917392
Cla003701	1644	1.19228	Up	0.859788
Cla022043	954	1.18148	Up	0.860163
Cla003267	642	-1.52175	Down	0.91852
Cla016816	318	-2.50098	Down	0.918443
Cla014004	270	6.32926	Up	0.934343
Cla017133	1257	1.31377	Up	0.824756
Cla020173	513	-1.0929	Down	0.876188
Cla002769	4149	2.70036	Up	0.862567
Cla008342	3084	-1.9551	Down	0.868301
Cla017016	474	-2.1621	Down	0.856619
Cla004116	1569	-3.74451	Down	0.907555
Cla022584	960	3.15996	Up	0.924088
Cla003110	894	-1.83896	Down	0.901166
Cla007833	678	1.52136	Up	0.854493
Cla020673	1413	-1.52671	Down	0.854004
Cla011831	2370	-1.98723	Down	0.900716
Cla004979	1074	-1.89125	Down	0.915334
Cla001752	549	-2.0877	Down	0.819921
Cla009771	444	1.58823	Up	0.891016
Cla015104	1125	-2.83686	Down	0.894431
Cla019945	1104	3.64032	Up	0.891092
Cla014013	987	-1.19694	Down	0.893799
Cla008339	1011	-1.7687	Down	0.912329
Cla016007	528	-2.02938	Down	0.91326
Cla005827	2070	1.79588	Up	0.889427
Cla019104	756	-5.11964	Down	0.96592
Cla002255	2148	-1.17493	Down	0.906181
Cla020038	426	3.98598	Up	0.918141
Cla002155	516	-8.73263	Down	0.999086
Cla019107	1395	1.39623	Up	0.870257
Cla023147	477	2.17709	Up	0.902541
Cla020675	1203	1.96288	Up	0.870052
Cla017841	1965	-1.56498	Down	0.899542
Cla001094	768	1.59676	Up	0.869249
Cla009729	1671	2.01032	Up	0.909489
Cla023460	795	1.76531	Up	0.852255
Cla019705	909	-1.04427	Down	0.849097
Cla010058	1413	6.68507	Up	0.986961
Cla007243	1698	-1.22032	Down	0.842468
Cla018784	2031	-1.05131	Down	0.879539
Cla018045	357	-1.99032	Down	0.900234
Cla010697	489	-2.27492	Down	0.923691
Cla015260	252	-2.25002	Down	0.893526
Cla003708	792	-2.1355	Down	0.816439
Cla023093	321	-1.43132	Down	0.815931
Cla010742	1503	-1.08744	Down	0.877459
Cla009623	828	-10.7322	Down	0.912052
Cla022689	1089	1.65931	Up	0.809904
Cla009998	2769	-1.49647	Down	0.906556
Cla011751	1662	-10.0652	Down	0.881622
Cla021585	2772	-1.34502	Down	0.85767
Cla015493	3192	-1.76147	Down	0.90531
Cla007294	399	2.4573	Up	0.891314
Cla006457	432	2.54089	Up	0.892501
Cla005052	531	2.48568	Up	0.915467
Cla002630	909	-2.78768	Down	0.947501
Cla015654	1929	3.22784	Up	0.926314
Cla017611	1176	-5.29421	Down	0.98071
Cla007987	1116	2.95131	Up	0.930313
Cla009090	1863	-4.34154	Down	0.931713
Cla012545	483	3.00834	Up	0.925112
Cla008761	642	-2.89155	Down	0.935034
Cla018775	1131	-5.73044	Down	0.990248
Cla017167	645	1.70211	Up	0.891476
Cla004746	741	2.48112	Up	0.873043
Cla021853	459	-4.79226	Down	0.91013
Cla016060	603	12.4395	Up	0.972871
Cla018864	240	4.43697	Up	0.934437
Cla023456	825	1.93687	Up	0.895106
Cla021167	558	-1.05594	Down	0.847544
Cla019184	1653	1.41428	Up	0.88745
Cla008530	1098	-5.53067	Down	0.981991
Cla009183	2499	1.67281	Up	0.816652
Cla000627	1185	-1.88509	Down	0.839494
Cla019522	999	-1.19112	Down	0.866371
Cla003919	1365	-1.08201	Down	0.864561
Cla020785	1122	-1.72435	Down	0.836854
Cla011357	2022	1.4433	Up	0.88321
Cla005146	1053	-1.213	Down	0.916812
Cla017338	1020	4.90145	Up	0.891255
Cla020433	1044	2.02064	Up	0.902236
Cla007567	747	3.2455	Up	0.908195
Cla012155	771	6.19505	Up	0.889154
Cla013912	1431	-1.66871	Down	0.938646
Cla017659	810	10.6184	Up	0.892731
Cla014498	1542	-3.02724	Down	0.911044
Cla020255	360	-2.92125	Down	0.922319
Cla012974	4302	2.94019	Up	0.896167
Cla015187	1965	4.82368	Up	0.951242
Cla017923	780	-4.5629	Down	0.871471
Cla022682	402	2.36925	Up	0.895628
Cla010111	1617	-1.66234	Down	0.883535
Cla017642	537	5.96401	Up	0.912017
Cla011478	1026	1.58632	Up	0.862114
Cla013516	960	-2.07509	Down	0.915702
Cla023035	588	-3.72027	Down	0.866284
Cla009418	510	-1.30392	Down	0.886706
Cla019117	1197	-5.10434	Down	0.878633
Cla007256	1230	2.54849	Up	0.907797
Cla017680	1530	-1.25008	Down	0.862933
Cla020797	2532	-4.64264	Down	0.884485
Cla008586	993	-1.95225	Down	0.918622
Cla005941	1788	1.10544	Up	0.842761
Cla012342	1509	6.38115	Up	0.967475
Cla013379	2067	-1.49003	Down	0.888949
Cla022912	1128	-1.54075	Down	0.899964
Cla010132	921	-1.23487	Down	0.883321
Cla015243	414	6.52051	Up	0.868983
Cla013314	777	-2.50424	Down	0.899089
Cla010018	1263	11.1912	Up	0.988347
Cla019241	2079	-5.38826	Down	0.924904
Cla005036	1455	1.90728	Up	0.900886
Cla009949	942	-1.55799	Down	0.812785
Cla022184	2823	-1.42518	Down	0.869001
Cla010201	852	-1.27324	Down	0.893689
Cla015072	1356	-1.1543	Down	0.885476
Cla005203	846	1.5822	Up	0.892081
Cla006519	2310	-3.86483	Down	0.915275
Cla016669	294	-2.70044	Down	0.830148
Cla023137	945	-2.49192	Down	0.879026
Cla018567	357	-1.7933	Down	0.897038
Cla000532	477	1.93991	Up	0.879618
Cla008602	1248	3.55616	Up	0.909748
Cla018889	366	8.00663	Up	0.949354
Cla016687	480	1.66914	Up	0.874859
Cla006749	1500	-1.50191	Down	0.877301
Cla005510	1044	-1.3909	Down	0.899204
Cla023221	990	-2.2911	Down	0.882809
Cla014745	513	3.14768	Up	0.932131
Cla020117	741	-2.34078	Down	0.928066
Cla021296	237	-1.1355	Down	0.931935
Cla022027	1824	-1.40247	Down	0.871992
Cla003994	663	11.1013	Up	0.925563
Cla007753	1065	1.55981	Up	0.825864
Cla009118	1731	3.72966	Up	0.895599
Cla009996	705	1.4398	Up	0.862221
Cla011229	1455	-1.02325	Down	0.857499
Cla020653	1380	4.73909	Up	0.931886
Cla019584	1137	-3.22025	Down	0.883673
Cla010340	1209	-3.68028	Down	0.91156
Cla010865	576	2.13929	Up	0.894902
Cla021348	1011	1.42237	Up	0.879812
Cla017942	1107	-2.59917	Down	0.932584
Cla014155	993	-2.14525	Down	0.809587
Cla017549	1989	6.04945	Up	0.974178
Cla012713	399	5.21258	Up	0.961461
Cla013305	2550	-1.13251	Down	0.851035
Cla018637	2589	-6.31026	Down	0.879863
Cla010793	1071	6.62585	Up	0.8036
Cla015023	3507	-1.16025	Down	0.825016
Cla021753	318	-1.30199	Down	0.886263
Cla013694	450	1.47684	Up	0.896583
Cla016152	1215	-1.85808	Down	0.906616
Cla009770	201	1.60196	Up	0.831421
Cla006181	546	1.78225	Up	0.863475
Cla015646	1188	-2.75426	Down	0.868941
Cla015117	717	4.06527	Up	0.872616
Cla014252	1209	3.02097	Up	0.913678
Cla012033	1647	-1.36047	Down	0.870666
Cla017021	864	1.28704	Up	0.866386
Cla011455	1032	-1.60643	Down	0.889367
Cla001369	2259	-1.28899	Down	0.829175
Cla013036	1068	4.54659	Up	0.959371
Cla010329	801	4.29134	Up	0.955187
Cla010126	1170	-2.80118	Down	0.833342
Cla006739	189	6.24192	Up	0.981782
Cla008917	627	-1.75893	Down	0.870153
Cla007284	246	2.25397	Up	0.912385
Cla022575	1515	1.59128	Up	0.891613
Cla010819	1419	2.39509	Up	0.911757
Cla006663	267	11.4762	Up	0.943497
Cla013079	1284	-1.95099	Down	0.902662
Cla012417	1686	-1.04526	Down	0.884331
Cla006917	1764	-1.62801	Down	0.894355
Cla010398	963	-1.82213	Down	0.914071
Cla008877	3108	-1.15678	Down	0.839845
Cla021168	1341	1.59975	Up	0.876156
Cla008212	1317	-1.71692	Down	0.908185
Cla015413	975	2.10864	Up	0.912522
Cla022734	669	-2.56738	Down	0.900972
Cla000798	582	1.42912	Up	0.893466
Cla022739	972	-2.53308	Down	0.908384
Cla009796	1428	1.2441	Up	0.829105
Cla002245	1011	4.01033	Up	0.901014
Cla018797	1128	4.48901	Up	0.945208
Cla012888	273	4.43994	Up	0.906248
Cla006987	639	-2.49644	Down	0.927775
Cla012199	1056	2.20423	Up	0.850335
Cla010624	267	-2.06879	Down	0.913482
Cla023176	1899	-1.31191	Down	0.899161
Cla009279	846	3.45934	Up	0.926571
Cla004967	1911	-1.65156	Down	0.893141
Cla016789	633	-3.39114	Down	0.84393
Cla006050	552	-3.85746	Down	0.940294
Cla016574	1581	-1.28025	Down	0.929758
Cla019226	723	-5.21857	Down	0.875465
Cla018886	471	-1.58255	Down	0.94355
Cla004972	681	-1.07629	Down	0.888596
Cla017705	1116	-1.95626	Down	0.912679
Cla014227	1254	-1.62271	Down	0.863455
Cla010224	792	-7.37869	Down	0.877267
Cla018336	2559	-1.75751	Down	0.861914
Cla008667	327	-3.6115	Down	0.935026
Cla011181	1155	2.54607	Up	0.928314
Cla006478	228	-4.24965	Down	0.945512
Cla023270	1404	-1.1114	Down	0.908051
Cla021211	1920	-1.61192	Down	0.861521
Cla017487	2475	-1.06535	Down	0.843708
Cla014040	1362	-4.52356	Down	0.931969
Cla010177	609	1.42204	Up	0.865201
Cla016534	1353	3.09218	Up	0.901245
Cla001828	1827	1.53239	Up	0.833715
Cla005337	1386	3.02187	Up	0.831336
Cla022090	876	2.81838	Up	0.922559
Cla011016	636	1.53922	Up	0.898034
Cla002063	219	10.4207	Up	0.881912
Cla014388	885	-5.48072	Down	0.933446
Cla010775	249	3.56637	Up	0.851892
Cla017745	1338	7.49248	Up	0.964733
Cla010438	1515	2.97067	Up	0.896498
Cla018445	1095	-2.52515	Down	0.921052
Cla017892	1311	-2.6433	Down	0.885516
Cla009938	1770	-1.28315	Down	0.888246
Cla017336	1014	-8.30073	Down	0.973665
Cla003982	1545	-2.03793	Down	0.904012
Cla019702	1833	-2.10427	Down	0.846757
Cla015022	1323	-2.41072	Down	0.978644
Cla017204	579	1.49693	Up	0.818079
Cla016844	654	2.12281	Up	0.920415
Cla022642	258	4.45829	Up	0.822265
Cla000347	438	5.09592	Up	0.819406
Cla012700	975	-1.06443	Down	0.846766
Cla020976	588	-1.83495	Down	0.927802
Cla014934	1110	1.25596	Up	0.828849
Cla007087	1335	-6.39874	Down	0.90776
Cla010164	459	1.47196	Up	0.897659
Cla017046	1035	1.26729	Up	0.860943
Cla004744	810	-3.1696	Down	0.816477
Cla015009	864	-1.66056	Down	0.910615
Cla009877	1296	-1.00071	Down	0.859139
Cla019469	456	-2.46293	Down	0.912226
Cla013465	237	1.88588	Up	0.871488
Cla016650	5019	-3.06741	Down	0.883313
Cla013228	1716	-2.6486	Down	0.882766
Cla022635	537	1.99578	Up	0.890193
Cla021525	681	-2.7392	Down	0.932438
Cla022968	321	-1.00758	Down	0.877471
Cla015706	1224	-1.06926	Down	0.852905
Cla010711	495	-8.38543	Down	0.967261
Cla002832	1152	-1.79324	Down	0.908846
Cla014721	1029	1.17513	Up	0.853226
Cla007950	441	3.15474	Up	0.928502
Cla009619	2733	-2.31877	Down	0.903107
Cla007008	996	-1.18062	Down	0.819585
Cla022939	1554	-1.07069	Down	0.83569
Cla019868	651	7.78047	Up	0.900952
Cla011378	348	2.63048	Up	0.93085
Cla018583	1725	-4.35169	Down	0.932695
Cla009452	216	4.16839	Up	0.872137
Cla008677	1623	-4.74483	Down	0.900186
Cla010973	288	-1.99305	Down	0.852598
Cla017256	825	-5.18544	Down	0.952147
Cla022242	687	2.49623	Up	0.881537
Cla018631	1347	4.04937	Up	0.923093
Cla015348	429	-4.29746	Down	0.83447
Cla001593	2304	1.22594	Up	0.855309
Cla012169	1236	1.35544	Up	0.864985
Cla015058	606	1.84802	Up	0.912662
Cla009081	1428	1.6705	Up	0.882662
Cla010254	921	3.69254	Up	0.938313
Cla003129	1350	2.08378	Up	0.91209
Cla004243	1038	-1.20466	Down	0.844205
Cla000218	954	-2.32681	Down	0.851748
Cla008475	258	7.44194	Up	0.952403
Cla004661	681	-2.13551	Down	0.890588
Cla004822	333	-2.63397	Down	0.90548
Cla015033	1434	-2.79904	Down	0.873578
Cla018609	309	-1.17959	Down	0.84506
Cla014578	735	-5.91551	Down	0.985202
Cla006610	423	-1.12621	Down	0.865989
Cla009675	1770	-1.57283	Down	0.830659
Cla023021	1092	1.68877	Up	0.897838
Cla013434	864	1.28285	Up	0.848012
Cla005801	741	-2.33193	Down	0.931216
Cla004755	1806	-3.01073	Down	0.956801
Cla004731	1350	-1.2729	Down	0.885038
Cla006939	1170	-1.90695	Down	0.879581
Cla014857	2469	-1.42504	Down	0.880094
Cla018596	999	2.30647	Up	0.913302
Cla023016	2073	-1.85395	Down	0.918665
Cla016161	1788	3.57446	Up	0.917341
Cla012121	3150	-1.91256	Down	0.898183
Cla018952	972	3.51197	Up	0.929416
Cla010242	543	2.61045	Up	0.928895
Cla002259	2898	-1.2634	Down	0.908796
Cla021861	1722	2.46839	Up	0.926119
Cla021581	318	2.43047	Up	0.897721
Cla003179	588	-2.25039	Down	0.892734
Cla018000	864	-8.52105	Down	0.990598
Cla005236	528	-9.86419	Down	0.870555
Cla013930	756	1.94663	Up	0.889459
Cla004022	705	2.43917	Up	0.922973
Cla003926	735	4.12076	Up	0.877446
Cla003666	1419	1.47618	Up	0.836188
Cla016453	741	-1.62502	Down	0.898145
Cla023396	1206	1.52939	Up	0.820502
Cla012557	483	-1.68712	Down	0.900747
Cla004279	1878	1.28203	Up	0.808009
Cla015286	384	1.45065	Up	0.871963
Cla016994	168	-1.09505	Down	0.853341
Cla023431	762	1.55858	Up	0.877378
Cla000442	195	10.0196	Up	0.847491
Cla004079	336	-2.58143	Down	0.942899
Cla018009	1818	2.88695	Up	0.934496
Cla010063	492	4.84821	Up	0.959183
Cla021264	1221	-1.92357	Down	0.893961
Cla018426	453	-3.6249	Down	0.896685
Cla006234	2322	-2.04157	Down	0.902892
Cla017217	339	-3.17896	Down	0.856944
Cla020770	1812	-1.57117	Down	0.829087
Cla000718	2118	1.27385	Up	0.838841
Cla021445	1350	-1.53164	Down	0.929832
Cla010234	891	-1.26813	Down	0.811007
Cla019509	879	-1.59236	Down	0.933813
Cla001007	279	-1.13696	Down	0.919886
Cla020369	1074	-1.1232	Down	0.902184
Cla016812	1866	1.55413	Up	0.869538
Cla008235	732	2.5661	Up	0.923238
Cla013929	375	-1.80116	Down	0.945879
Cla015521	372	-1.56535	Down	0.915095
Cla012830	372	-2.46409	Down	0.94517
Cla021635	630	-1.12613	Down	0.858683
Cla019620	480	-5.6815	Down	0.946332
Cla017008	867	-3.23824	Down	0.917777
Cla005077	705	2.90483	Up	0.926843
Cla005822	873	-2.51975	Down	0.930961
Cla002600	843	-1.79549	Down	0.920825
Cla022616	2193	-1.07152	Down	0.894239
Cla021840	381	3.23027	Up	0.937237
Cla003221	279	1.42869	Up	0.882828
Cla018823	963	-1.14768	Down	0.867246
Cla016899	3003	-1.48776	Down	0.904148
Cla011315	1464	-1.09327	Down	0.902389
Cla010566	3189	2.40763	Up	0.91361
Cla021821	660	4.73655	Up	0.95645
Cla018773	813	1.87887	Up	0.892622
Cla003974	519	-6.22632	Down	0.968969
Cla020738	528	-1.10205	Down	0.942472
Cla018311	984	1.63234	Up	0.898077
Cla018650	519	-1.25655	Down	0.826835
Cla012331	1935	-1.13398	Down	0.822496
Cla006064	1308	4.56095	Up	0.877059
Cla018518	495	4.45356	Up	0.952027
Cla004695	1131	2.04184	Up	0.894227
Cla005620	837	-1.84748	Down	0.92208
Cla012367	432	1.57405	Up	0.847653
Cla014313	960	-2.7737	Down	0.884306
Cla015231	207	5.54619	Up	0.97843
Cla020854	471	6.12749	Up	0.982546
Cla002335	849	-4.33307	Down	0.969567
Cla009752	798	5.09319	Up	0.957547
Cla013939	1605	2.79207	Up	0.892731
Cla000979	2154	3.90059	Up	0.948697
Cla022459	1302	1.40567	Up	0.884161
Cla006738	2091	5.63671	Up	0.978311
Cla017815	834	1.27217	Up	0.871326
Cla017315	555	1.2607	Up	0.870963
Cla011078	540	-2.34548	Down	0.896437
Cla009110	1704	-2.32441	Down	0.921939
Cla016269	234	1.24116	Up	0.87193
Cla002718	1713	-3.48631	Down	0.901356
Cla011284	1023	9.63517	Up	0.958949
Cla020959	633	2.91644	Up	0.916453
Cla017951	1341	2.4694	Up	0.918762
Cla019200	1038	-1.15301	Down	0.846408
Cla010115	516	-2.23982	Down	0.868318
Cla000300	726	7.1869	Up	0.987234
Cla008933	222	-1.20606	Down	0.820747
Cla016761	438	2.77076	Up	0.903303
Cla009846	1596	-2.98473	Down	0.946451
Cla010873	1200	-1.03134	Down	0.862203
Cla013297	1020	-1.60621	Down	0.874944
Cla021886	858	1.18197	Up	0.868573
Cla008711	783	-2.71771	Down	0.913746
Cla001688	1170	1.59797	Up	0.868233
Cla022185	1422	1.42703	Up	0.888727
Cla009074	1428	-2.18905	Down	0.916744
Cla022990	2472	3.18515	Up	0.909745
Cla018507	297	-1.22317	Down	0.935239
Cla012134	1140	2.10853	Up	0.896762
Cla015505	1767	-5.0741	Down	0.902423
Cla018456	1377	1.25864	Up	0.853817
Cla006599	753	-2.44991	Down	0.90817
Cla009967	1416	3.47373	Up	0.88453
Cla005227	1227	-4.81853	Down	0.888829
Cla022692	1164	4.58267	Up	0.910753
Cla009608	1188	1.70377	Up	0.850019
Cla005527	885	1.43355	Up	0.835306
Cla004643	855	-1.43777	Down	0.828056
Cla014894	774	-1.30369	Down	0.910858
Cla010739	552	-2.32702	Down	0.841992
Cla018062	660	-1.30203	Down	0.825921
Cla016590	2046	1.67494	Up	0.892646
Cla012252	450	-1.10907	Down	0.850796
Cla009238	360	-5.96884	Down	0.969976
Cla008067	1503	2.04541	Up	0.848653
Cla008245	375	1.94252	Up	0.91209
Cla018813	864	3.35099	Up	0.933859
Cla001496	789	5.89842	Up	0.976989
Cla004240	2094	-1.61474	Down	0.868318
Cla022786	2466	-2.55738	Down	0.902037
Cla016792	912	-1.09842	Down	0.831626
Cla012829	381	-2.17121	Down	0.944701
Cla018017	621	2.54859	Up	0.856832
Cla021949	687	1.37866	Up	0.886032
Cla005830	369	-8.36249	Down	0.975899
Cla011250	519	2.73657	Up	0.929638
Cla021574	1893	-1.55757	Down	0.89116
Cla023440	1728	-2.63375	Down	0.862734
Cla021518	588	-1.7784	Down	0.883415
Cla021777	1704	-1.46456	Down	0.889497
Cla014085	1026	-3.21519	Down	0.903182
Cla017056	981	-1.73012	Down	0.910762
Cla000982	993	-3.95015	Down	0.965382
Cla018544	741	1.73496	Up	0.890588
Cla017019	1083	-1.0625	Down	0.856645
Cla002408	438	-1.66338	Down	0.926786
Cla005197	771	1.75062	Up	0.894986
Cla023155	1293	3.16298	Up	0.930884
Cla016807	774	-5.90314	Down	0.97346
Cla005116	2433	3.00845	Up	0.93576
Cla016035	1395	-10.5157	Down	0.997993
Cla017912	591	-6.53861	Down	0.961096
Cla014092	1080	4.89705	Up	0.928741
Cla006526	906	1.67419	Up	0.906129
Cla009144	426	2.89306	Up	0.932549
Cla014144	1704	-1.25143	Down	0.880401
Cla007864	309	-1.3821	Down	0.926427
Cla004680	963	-2.43184	Down	0.913558
Cla019267	1248	-2.30697	Down	0.956835
Cla017060	651	-5.09288	Down	0.847483
Cla013437	1509	-4.37504	Down	0.895473
Cla019382	996	-2.6153	Down	0.954205
Cla022962	258	2.39339	Up	0.907609
Cla017530	516	-2.2278	Down	0.860095
Cla014224	990	-1.64329	Down	0.869804
Cla002315	246	-4.29273	Down	0.97428
Cla008888	1380	-2.39441	Down	0.879812
Cla002084	528	4.3823	Up	0.842673
Cla022480	621	-1.89292	Down	0.849617
Cla003911	438	-1.12389	Down	0.86979
Cla021570	702	-5.39384	Down	0.971471
Cla000855	951	-7.22616	Down	0.972803
Cla006242	735	-1.86276	Down	0.915718
Cla015823	1149	6.28875	Up	0.974622
Cla006547	2028	-1.77559	Down	0.858157
Cla001238	1125	-2.71872	Down	0.940499
Cla002911	1698	-2.06759	Down	0.932327
Cla017789	1746	-2.17767	Down	0.89408
Cla010664	1074	-1.26616	Down	0.883791
Cla012541	1095	-1.06515	Down	0.816868
Cla014827	555	10.6573	Up	0.999906
Cla014166	456	1.08843	Up	0.869755
Cla020563	864	-7.50873	Down	0.892954
Cla008706	873	2.30883	Up	0.921713
Cla015652	300	-1.48313	Down	0.927443
Cla007055	207	-1.03911	Down	0.864703
Cla006193	318	-2.11563	Down	0.908085
Cla000710	1197	-1.78229	Down	0.883535
Cla002214	3129	-1.41975	Down	0.8256
Cla002609	1287	-5.75524	Down	0.949918
Cla018638	1188	-1.30749	Down	0.900431
Cla017995	915	2.56168	Up	0.917513
Cla015606	2286	-1.39963	Down	0.891451
Cla006454	1719	2.77486	Up	0.902534
Cla007265	1302	1.94246	Up	0.89844
Cla020893	198	-1.46816	Down	0.908503
Cla003941	1473	-9.67772	Down	0.826164
Cla017539	1152	-1.57773	Down	0.952804
Cla021048	987	-3.20861	Down	0.915668
Cla019758	525	1.34873	Up	0.877264
Cla011803	2976	-3.21071	Down	0.862033
Cla023180	1236	-1.01453	Down	0.832479
Cla011550	588	-3.75913	Down	0.981841
Cla017962	1566	4.60239	Up	0.9426
Cla022345	399	-1.27395	Down	0.924198
Cla013128	210	-1.88452	Down	0.815301
Cla015963	1392	1.55511	Up	0.897582
Cla011173	345	-1.2442	Down	0.87882
Cla005519	852	-4.32035	Down	0.964998
Cla013280	795	2.92695	Up	0.926786
Cla008921	708	1.24066	Up	0.868678
Cla004658	1206	-1.67498	Down	0.878078
Cla021117	1272	-1.11882	Down	0.855885
Cla014918	1575	2.12811	Up	0.912834
Cla001666	291	-1.3298	Down	0.886197
Cla016054	1431	-1.42325	Down	0.898811
Cla008420	324	-8.04059	Down	0.960447
Cla019767	717	-1.39598	Down	0.879615
Cla014693	309	-2.9604	Down	0.940508
Cla020829	1572	-3.45215	Down	0.878298
Cla022165	1308	-11.4664	Down	0.999051
Cla002806	858	-6.72913	Down	0.92325
Cla019711	771	-1.81668	Down	0.878469
Cla022044	1314	2.59237	Up	0.910356
Cla004946	1743	1.11101	Up	0.856361
Cla022752	195	13.381	Up	0.987388
[truncated: 262 more rows]
