# Supplementary material for: Comparative transcriptome analysis reveals key genes potentially related to soluble sugar and organic acid accumulation in watermelon
Source: PLoS One. 2018 Jan 11;13(1):e0190096. doi: 10.1371/journal.pone.0190096 (PMC5764247; doi:10.1371/journal.pone.0190096)
Supplement: S3 Table — (XLSX) [file pone.0190096.s003.xlsx]

## Sheet: B
Table S3. List of informations of DEGs between ‘203Z’ and ‘SW’ at the same development stages.
GeneID	geneLength	log2Ratio	Up-Down-Regulation	Probability
Cla006580	1434	-1.91727	Down	0.908964
Cla018886	471	1.18537	Up	0.804967
Cla019699	603	-3.90721	Down	0.81719
Cla017397	945	1.07392	Up	0.832656
Cla021980	1461	-2.77477	Down	0.886031
Cla010062	4278	-1.00167	Down	0.862509
Cla017302	1074	1.13678	Up	0.870984
Cla011355	1080	1.0497	Up	0.838941
Cla014927	1587	-1.63254	Down	0.8897
Cla015100	303	-1.16109	Down	0.806654
Cla008783	1803	3.38047	Up	0.913919
Cla012691	849	1.00941	Up	0.814953
Cla012315	618	-1.15881	Down	0.847187
Cla009403	774	-1.04818	Down	0.837714
Cla021765	633	-1.59778	Down	0.845514
Cla014691	315	-1.16361	Down	0.806054
Cla001815	780	1.12384	Up	0.855395
Cla001442	603	-1.04722	Down	0.859275
Cla013285	450	-1.95496	Down	0.900195
Cla006613	348	-1.11369	Down	0.851937
Cla002237	663	-1.11423	Down	0.862799
Cla017433	1179	1.03015	Up	0.821539
Cla019161	249	-1.90179	Down	0.849733
Cla018829	726	-1.00165	Down	0.8028
Cla004987	252	-3.8066	Down	0.912342
Cla017492	261	-2.35075	Down	0.854183
Cla016059	1101	-1.10316	Down	0.868008
Cla016990	798	-2.23459	Down	0.9022
Cla010438	1515	-2.01771	Down	0.851893
Cla003730	222	-2.7479	Down	0.890849
Cla013922	891	-1.39559	Down	0.811044
Cla010665	1125	2.68728	Up	0.912231
Cla016961	471	1.74439	Up	0.848248
Cla021617	1074	-2.52727	Down	0.919234
Cla009938	1770	1.0668	Up	0.850051
Cla009292	438	1.19529	Up	0.858098
Cla016175	465	-2.11382	Down	0.90538
Cla019602	852	1.00366	Up	0.836977
Cla015937	552	-1.59799	Down	0.906323
Cla004250	861	1.48196	Up	0.874978
Cla019322	966	1.21755	Up	0.809935
Cla001621	492	1.63116	Up	0.886537
Cla008934	1413	1.77783	Up	0.85468
Cla000287	1203	-1.29025	Down	0.857323
Cla020976	588	-1.22292	Down	0.874604
Cla019230	600	-1.43516	Down	0.803071
Cla004898	849	1.22569	Up	0.87376
Cla005292	1191	1.08731	Up	0.821057
Cla018822	369	-3.63168	Down	0.922483
Cla017224	1563	-1.02432	Down	0.837354
Cla018620	948	1.95686	Up	0.825986
Cla017615	855	-1.26388	Down	0.819599
Cla019835	627	-1.12345	Down	0.801228
Cla004297	1263	1.24203	Up	0.839274
Cla011551	657	1.10764	Up	0.870729
Cla018979	384	2.54858	Up	0.899692
Cla018492	777	3.38448	Up	0.880327
Cla016491	555	-1.69544	Down	0.869803
Cla002832	1152	1.27181	Up	0.836142
Cla000664	420	-1.6218	Down	0.905337
Cla007950	441	1.34897	Up	0.824092
Cla009709	2496	-1.05949	Down	0.846939
Cla016762	195	-2.79677	Down	0.848285
Cla018099	303	1.35333	Up	0.842283
Cla003902	1173	1.12711	Up	0.871234
Cla012200	1155	-1.58184	Down	0.869905
Cla012570	1536	2.40535	Up	0.903565
Cla002558	1131	1.47416	Up	0.828722
Cla011483	1113	-2.48244	Down	0.876841
Cla006366	2349	1.23585	Up	0.879404
Cla010820	318	1.78314	Up	0.815234
Cla011480	984	-2.08043	Down	0.898513
Cla003578	294	1.06325	Up	0.813676
Cla002470	1050	1.06554	Up	0.810446
Cla001482	432	1.30951	Up	0.863416
Cla010254	921	1.7472	Up	0.858169
Cla017262	186	-1.29646	Down	0.851136
Cla018105	1347	2.12245	Up	0.916023
Cla003979	228	1.43208	Up	0.856496
Cla008639	552	1.31678	Up	0.847882
Cla006591	1335	-1.40216	Down	0.890171
Cla014464	1176	2.82098	Up	0.82494
Cla013129	636	-2.33464	Down	0.837815
Cla015040	1014	-2.44477	Down	0.924106
Cla015680	798	1.15117	Up	0.859403
Cla016032	1440	1.22878	Up	0.819064
Cla004755	1806	-1.47116	Down	0.879782
Cla023320	387	-4.35293	Down	0.804619
Cla016413	312	-1.47199	Down	0.878241
Cla006660	507	-1.27764	Down	0.865937
Cla017364	501	-1.34903	Down	0.889032
Cla013188	477	-1.36631	Down	0.829038
Cla014129	1041	1.36032	Up	0.802917
Cla018952	972	2.17016	Up	0.867831
Cla023009	297	-1.06352	Down	0.813764
Cla014193	663	-1.61177	Down	0.873995
Cla016695	1026	3.95566	Up	0.936448
Cla003179	588	1.33722	Up	0.856275
Cla002264	531	2.05034	Up	0.91289
Cla004022	705	1.11792	Up	0.875874
Cla006784	1377	4.00399	Up	0.913823
Cla005219	297	-2.10563	Down	0.921849
Cla017882	399	1.14305	Up	0.819162
Cla006379	1464	-1.25919	Down	0.851067
Cla019917	858	-1.99691	Down	0.912316
Cla008773	672	-1.39763	Down	0.816856
Cla010125	1134	-1.67178	Down	0.858658
Cla020355	306	1.70985	Up	0.890169
Cla013865	825	2.03977	Up	0.875079
Cla002003	357	1.808	Up	0.830183
Cla014825	996	-1.44057	Down	0.801712
Cla018621	969	-1.70532	Down	0.830923
Cla004079	336	1.55548	Up	0.801267
Cla000152	381	2.22752	Up	0.907539
Cla004483	477	1.78689	Up	0.900613
Cla017144	228	-1.26442	Down	0.809404
Cla015467	615	1.26776	Up	0.853746
Cla011761	909	-1.36309	Down	0.875572
Cla002485	918	-1.09179	Down	0.854457
Cla011252	504	-1.65462	Down	0.847978
Cla006513	669	1.19573	Up	0.874065
Cla007777	537	2.54577	Up	0.851499
Cla021445	1350	-1.59374	Down	0.830827
Cla012205	942	-1.76182	Down	0.831767
Cla014434	1545	1.80782	Up	0.89646
Cla016930	1029	2.26243	Up	0.887351
Cla000802	1566	1.62766	Up	0.886374
Cla019421	372	-1.23504	Down	0.883528
Cla019509	879	-1.80049	Down	0.906941
Cla006378	576	9.95226	Up	0.813496
Cla005511	264	-1.69583	Down	0.806637
Cla008527	411	-1.14324	Down	0.860264
Cla020300	450	-1.68993	Down	0.897493
Cla012830	372	-1.15873	Down	0.866939
Cla021635	630	1.56988	Up	0.879233
Cla015538	465	1.00292	Up	0.854687
Cla012675	930	-1.34586	Down	0.823388
Cla019242	2091	-1.45108	Down	0.815647
Cla006961	993	1.52513	Up	0.897939
Cla002600	843	-1.064	Down	0.822969
Cla017100	549	-1.15828	Down	0.879694
Cla018823	963	-1.87168	Down	0.834499
Cla022055	1008	4.6722	Up	0.92567
Cla016423	663	-1.80774	Down	0.905286
Cla023407	966	-2.30553	Down	0.8372
Cla008546	1566	-1.36989	Down	0.860612
Cla010566	3189	1.24355	Up	0.823989
Cla019647	717	-1.31955	Down	0.841109
Cla018773	813	-1.81702	Down	0.915419
Cla020719	2061	-2.16544	Down	0.802687
Cla020738	528	2.26219	Up	0.897553
Cla009261	2295	-1.84982	Down	0.914605
Cla022080	1017	-1.49546	Down	0.892485
Cla018925	1434	1.3636	Up	0.841838
Cla018518	495	1.523	Up	0.80043
Cla007427	1242	1.37008	Up	0.879764
Cla017226	1398	1.10743	Up	0.837843
Cla017437	1575	1.23697	Up	0.863253
Cla007029	1425	-1.37608	Down	0.880922
Cla018096	2421	-1.37611	Down	0.886571
Cla009752	798	1.98514	Up	0.841869
Cla002335	849	-2.00868	Down	0.875469
Cla022456	1188	2.529	Up	0.842844
Cla013944	687	1.2018	Up	0.854164
Cla017055	585	1.30378	Up	0.829415
Cla015774	714	1.17495	Up	0.861703
Cla020729	1578	1.60053	Up	0.864445
Cla009110	1704	1.06215	Up	0.847487
Cla012519	840	-1.17936	Down	0.881287
Cla021121	693	-1.64832	Down	0.902226
Cla010918	1086	-4.51534	Down	0.899465
Cla011268	1671	1.69226	Up	0.907835
Cla011284	1023	-1.37354	Down	0.855313
Cla006688	1602	-1.1098	Down	0.866485
Cla022975	249	1.13668	Up	0.871997
Cla010365	3750	1.12434	Up	0.824015
Cla008933	222	2.34851	Up	0.829735
Cla001764	822	-1.60737	Down	0.861555
Cla006648	1491	2.33509	Up	0.800077
Cla017783	762	-1.2887	Down	0.844684
Cla014572	456	-1.18698	Down	0.842712
Cla021597	1944	1.07771	Up	0.849425
Cla002075	444	-3.99238	Down	0.811601
Cla009402	2652	-1.26008	Down	0.86892
Cla018507	297	1.89709	Up	0.831508
Cla015991	1155	-1.05085	Down	0.836753
Cla007995	1635	-1.5055	Down	0.855203
Cla022692	1164	-1.32919	Down	0.815374
Cla015786	1635	2.00011	Up	0.861104
Cla005527	885	-7.36754	Down	0.897562
Cla014894	774	-1.21866	Down	0.823875
Cla008854	1257	1.04409	Up	0.829566
Cla011174	372	1.78469	Up	0.875091
Cla022252	717	-1.1248	Down	0.867008
Cla004940	522	1.51087	Up	0.875983
Cla005645	636	1.06491	Up	0.836385
Cla010854	1863	1.70838	Up	0.805354
Cla015836	396	2.19985	Up	0.898471
Cla017037	1608	1.98383	Up	0.884285
Cla004001	207	-1.2846	Down	0.857358
Cla009828	1005	-8.18417	Down	0.904624
Cla018813	864	-1.75007	Down	0.90438
Cla001496	789	1.38718	Up	0.871826
Cla009286	276	2.66206	Up	0.901674
Cla006147	924	-1.02139	Down	0.860055
Cla013855	705	2.78859	Up	0.876255
Cla018814	876	-1.114	Down	0.907738
Cla003960	3363	1.99326	Up	0.832631
Cla013130	615	-2.45727	Down	0.879442
Cla012829	381	-1.11835	Down	0.867934
Cla003512	1005	2.18263	Up	0.802996
Cla021758	882	-1.71418	Down	0.819617
Cla019454	1560	1.92294	Up	0.865662
Cla007718	960	1.29511	Up	0.854243
Cla021949	687	-1.23341	Down	0.884793
Cla003985	1476	-1.41405	Down	0.819228
Cla002539	1038	2.40269	Up	0.846471
Cla008700	918	-1.65443	Down	0.802856
Cla021931	1053	1.78741	Up	0.803243
Cla022203	288	1.10964	Up	0.80086
Cla019134	1758	1.21488	Up	0.87246
Cla006626	489	-1.04067	Down	0.856566
Cla009350	1371	-1.16364	Down	0.821683
Cla016536	456	1.04183	Up	0.850668
Cla021831	993	1.71667	Up	0.899133
Cla019181	2568	-1.43168	Down	0.869494
Cla022334	573	-1.20885	Down	0.848559
Cla011542	2295	1.4928	Up	0.878959
Cla018544	741	-1.20125	Down	0.863092
Cla017019	1083	1.37993	Up	0.825955
Cla015677	369	1.28976	Up	0.82404
Cla011046	837	-1.72652	Down	0.902594
Cla010816	1080	1.47191	Up	0.852802
Cla012646	573	-1.9591	Down	0.912162
Cla018040	891	-1.09897	Down	0.842487
Cla011936	1419	1.09954	Up	0.840295
Cla010602	186	-1.35156	Down	0.8688
Cla009408	2217	-1.67663	Down	0.871933
Cla014392	294	-1.66389	Down	0.831532
Cla019267	1248	-1.39628	Down	0.894373
Cla019461	1020	1.65138	Up	0.806533
Cla008272	3156	-1.14079	Down	0.827312
Cla022563	264	-4.03147	Down	0.88367
Cla023265	1530	1.44452	Up	0.83597
Cla015625	1176	-4.69778	Down	0.920349
Cla019382	996	-1.0846	Down	0.862147
Cla013256	990	2.62217	Up	0.825035
Cla018828	801	-2.41763	Down	0.901918
Cla010985	2238	-2.04027	Down	0.915428
Cla014741	2658	1.07002	Up	0.812407
Cla017330	411	1.57102	Up	0.819205
Cla004970	552	1.18748	Up	0.859798
Cla009278	843	1.18537	Up	0.850606
Cla023344	1746	-1.11764	Down	0.842404
Cla002084	528	-1.19906	Down	0.839068
Cla006655	1248	2.16098	Up	0.85328
Cla013613	1230	-1.01194	Down	0.830779
Cla012670	435	2.14732	Up	0.873525
Cla012250	1743	-1.77913	Down	0.908981
Cla021570	702	-1.29375	Down	0.867514
Cla016048	1068	-1.68953	Down	0.905451
Cla000855	951	-1.93805	Down	0.876258
Cla023209	1584	-1.02127	Down	0.836823
Cla020996	642	1.37595	Up	0.830384
Cla015517	1125	-1.05361	Down	0.821613
Cla001238	1125	4.24512	Up	0.934513
Cla016606	993	-1.22124	Down	0.809252
Cla021554	216	-1.07205	Down	0.865502
Cla012541	1095	1.0163	Up	0.809744
Cla016932	642	2.89137	Up	0.855657
Cla012936	648	-1.01699	Down	0.831297
Cla019288	1062	-1.48819	Down	0.893721
Cla009263	861	1.35511	Up	0.875529
Cla006227	1140	3.92724	Up	0.873686
Cla010012	1341	-1.54037	Down	0.826492
Cla019959	519	1.41781	Up	0.83178
Cla014166	456	1.29609	Up	0.878881
Cla015298	1629	2.10814	Up	0.902303
Cla001349	558	-3.04263	Down	0.867608
Cla015652	300	-1.08413	Down	0.867831
Cla004454	1113	-1.10276	Down	0.871002
Cla012165	450	2.08628	Up	0.879512
Cla005528	885	-1.53317	Down	0.855709
Cla009080	675	1.28368	Up	0.852254
Cla006629	1140	1.33958	Up	0.821299
Cla015606	2286	-1.12169	Down	0.814321
Cla017451	2025	-1.35178	Down	0.81171
Cla008328	1584	1.18337	Up	0.873841
Cla004920	879	-1.09816	Down	0.838288
Cla004248	1887	-1.48938	Down	0.875881
Cla010550	1380	-1.18267	Down	0.805291
Cla014504	1527	-1.47806	Down	0.896559
Cla017539	1152	-1.58883	Down	0.907764
Cla016088	735	-2.11028	Down	0.821631
Cla020608	789	-2.88777	Down	0.932471
Cla013063	834	-4.14753	Down	0.864436
Cla017010	315	2.38681	Up	0.924454
Cla005935	1476	1.66176	Up	0.84086
Cla006212	636	-5.1432	Down	0.895427
Cla011550	588	1.7758	Up	0.905449
Cla015835	1029	2.02825	Up	0.894613
Cla018201	867	-2.28805	Down	0.922483
Cla002330	618	-7.03291	Down	0.890172
Cla006997	654	1.38056	Up	0.871997
Cla016281	315	1.3161	Up	0.811927
Cla013280	795	1.62075	Up	0.872409
Cla001666	291	1.07044	Up	0.860681
Cla001790	1005	2.00413	Up	0.88274
Cla013110	1797	-1.15343	Down	0.825095
Cla019767	717	1.64202	Up	0.804381
Cla012562	1626	2.38489	Up	0.848261
Cla014693	309	-1.43909	Down	0.876635
Cla018603	624	2.54686	Up	0.82189
Cla015349	5115	1.19568	Up	0.827675
Cla023031	558	1.10722	Up	0.821383
Cla008459	225	1.15265	Up	0.856789
Cla014414	963	1.84353	Up	0.881254
Cla017854	807	1.15636	Up	0.864968
Cla008772	2598	-1.19282	Down	0.849065
Cla002004	396	1.37741	Up	0.840986
Cla009280	1059	-1.10579	Down	0.831584
Cla011741	1647	-1.07179	Down	0.832211
Cla016617	333	1.63612	Up	0.847464
Cla018929	561	1.39354	Up	0.864388
Cla011585	1020	2.18659	Up	0.838556
Cla005258	369	-2.56989	Down	0.901351
Cla022103	957	-2.56113	Down	0.925278
Cla014022	966	-1.64212	Down	0.850814
Cla010751	3336	-1.77613	Down	0.91048
Cla017149	312	1.15661	Up	0.874278
Cla006617	483	1.97136	Up	0.857088
Cla018614	708	2.0292	Up	0.873626
Cla017213	942	-4.37306	Down	0.849468
Cla018399	504	1.04973	Up	0.841553
Cla023356	1239	-1.57522	Down	0.885525
Cla019776	1071	-2.2757	Down	0.888629
Cla006527	1044	1.54398	Up	0.883071
Cla007582	267	2.70142	Up	0.909313
Cla005522	2535	-1.04976	Down	0.851405
Cla010955	963	3.12311	Up	0.926469
Cla001343	231	-2.19617	Down	0.877904
Cla006432	219	1.23558	Up	0.853155
Cla006642	3264	1.31298	Up	0.877806
Cla019693	1011	1.03365	Up	0.82328
Cla009229	930	1.05792	Up	0.873342
Cla011139	618	-3.26106	Down	0.840046
Cla012543	249	-2.38595	Down	0.902748
Cla013099	681	-2.27062	Down	0.905355
Cla008396	312	-1.19819	Down	0.805737
Cla021266	939	-1.18015	Down	0.869734
Cla022875	1164	-1.4298	Down	0.859157
Cla015407	1134	1.96796	Up	0.892847
Cla005187	1026	5.2051	Up	0.907009
Cla022611	258	1.36206	Up	0.880707
Cla012350	354	1.06573	Up	0.867659
Cla015027	1143	-1.12629	Down	0.867251
Cla008778	1680	1.18414	Up	0.814425
Cla022964	864	-1.22176	Down	0.854534
Cla021170	1017	-3.29921	Down	0.930362
Cla003920	816	-1.25335	Down	0.818451
Cla004354	2061	-1.6484	Down	0.903854
Cla008161	2259	-1.03262	Down	0.819334
Cla022529	1218	-1.20529	Down	0.840269
Cla016889	1215	-1.03897	Down	0.855165
Cla020839	321	1.09231	Up	0.846107
Cla017570	1017	-1.34864	Down	0.86513
Cla009678	1140	1.04395	Up	0.805297
Cla009124	2505	-1.024	Down	0.819978
Cla001783	2094	-1.61205	Down	0.877789
Cla008794	1071	1.89133	Up	0.838537
Cla009607	771	-1.52653	Down	0.900768
Cla010253	957	1.03062	Up	0.831199
Cla007822	204	2.85685	Up	0.909164
Cla018239	303	-1.60697	Down	0.895566
Cla000535	930	1.6456	Up	0.895174
Cla014113	972	-1.75053	Down	0.895213
Cla008207	429	-1.53477	Down	0.87246
Cla020039	1044	1.20074	Up	0.828363
Cla006025	411	-1.31231	Down	0.818698
Cla013995	243	2.28098	Up	0.912951
Cla018816	651	-2.83401	Down	0.932377
Cla017768	1479	1.12086	Up	0.813118
Cla005414	606	-2.47839	Down	0.917528
Cla011133	1176	-1.45147	Down	0.848117
Cla014267	510	-1.80781	Down	0.830444
Cla007965	528	-3.2183	Down	0.81741
Cla007203	1536	2.68409	Up	0.850548
Cla015169	396	1.42547	Up	0.879403
Cla011205	1278	1.16905	Up	0.80386
Cla012686	543	1.3582	Up	0.811764
Cla010452	234	-1.1773	Down	0.905451
Cla021688	561	1.5552	Up	0.883661
Cla010978	777	1.06601	Up	0.844512
Cla016954	498	1.26942	Up	0.858341
Cla010615	840	2.06211	Up	0.867916
Cla023187	1455	1.09771	Up	0.83242
Cla016206	663	-1.03984	Down	0.859618
Cla007579	534	2.47043	Up	0.931862
Cla017903	885	-1.79271	Down	0.913413
Cla009442	597	-1.11608	Down	0.818099
Cla016960	999	1.48817	Up	0.839772
Cla022370	300	-1.0254	Down	0.808643
Cla013410	981	-1.1239	Down	0.830076
Cla011071	765	-1.94434	Down	0.880167
Cla006701	375	3.07224	Up	0.909784
Cla010039	1179	-1.1852	Down	0.822977
Cla012211	2352	-1.13842	Down	0.8694
Cla011361	795	-1.11539	Down	0.822915
Cla018142	981	-1.30969	Down	0.853608
Cla007940	654	2.32896	Up	0.903432
Cla016148	1554	2.72528	Up	0.886081
Cla008153	1176	-2.18827	Down	0.841778
Cla015003	921	-1.31169	Down	0.854311
Cla003267	642	-1.04967	Down	0.83065
Cla017638	669	3.06484	Up	0.912057
Cla018885	831	1.1504	Up	0.862636
Cla014210	1695	1.514	Up	0.872743
Cla007419	504	2.2634	Up	0.893121
Cla009333	1155	-1.05632	Down	0.852529
Cla011368	1026	1.10521	Up	0.838023
Cla002538	1038	1.60739	Up	0.867847
Cla001534	1092	1.53548	Up	0.838276
Cla009305	384	1.13323	Up	0.800862
Cla004949	1425	-1.37825	Down	0.834308
Cla016396	1185	-2.26982	Down	0.910224
Cla002419	765	-2.65601	Down	0.806363
Cla020286	1365	1.5197	Up	0.876753
Cla003398	585	-1.50001	Down	0.856827
Cla020673	1413	2.82737	Up	0.853921
Cla017036	1434	1.97956	Up	0.829911
Cla003918	465	1.82338	Up	0.89036
Cla017925	2088	1.04798	Up	0.81734
Cla014013	987	-1.09809	Down	0.846141
Cla009640	843	-1.54911	Down	0.892955
Cla020038	426	1.17625	Up	0.825079
Cla012528	1524	2.40551	Up	0.893148
Cla010907	786	1.10482	Up	0.847801
Cla007853	894	-1.54536	Down	0.874166
Cla010430	303	-1.92882	Down	0.802985
Cla020597	1044	1.34977	Up	0.830005
Cla023372	2262	-1.07727	Down	0.84657
Cla013289	312	-1.92616	Down	0.844993
Cla010531	258	-9.96723	Down	0.887752
Cla006956	639	-1.19294	Down	0.812041
Cla010058	1413	-1.00617	Down	0.861743
Cla017660	837	-2.56306	Down	0.924772
Cla006334	1206	-1.69871	Down	0.873009
Cla005429	798	1.10558	Up	0.856061
Cla018045	357	1.2602	Up	0.80709
Cla013282	471	-2.98972	Down	0.872512
Cla008239	1479	1.15663	Up	0.815469
Cla011951	1188	1.55066	Up	0.839051
Cla010096	930	1.10382	Up	0.855087
Cla007635	1665	-1.53599	Down	0.893799
Cla003190	990	-1.31095	Down	0.857886
Cla009635	744	-1.6574	Down	0.906984
Cla005052	531	-1.11795	Down	0.814207
Cla002269	456	1.04689	Up	0.816475
Cla016204	1437	-1.6761	Down	0.906234
Cla011740	357	-2.18255	Down	0.901617
Cla002630	909	-1.45284	Down	0.843732
Cla005457	1386	-3.07569	Down	0.849913
Cla007205	411	-1.20676	Down	0.83128
Cla009193	294	-1.74563	Down	0.812781
Cla008327	1518	-1.03552	Down	0.807683
Cla006216	354	-1.78561	Down	0.896975
Cla018775	1131	-2.29306	Down	0.914168
Cla010186	684	2.84498	Up	0.864953
Cla010953	1113	3.60365	Up	0.894661
Cla005879	354	1.39907	Up	0.823996
Cla010451	222	-2.64155	Down	0.897637
Cla009253	591	-1.06994	Down	0.852729
Cla004746	741	2.31447	Up	0.80401
Cla016060	603	-1.32685	Down	0.862735
Cla001268	429	1.37085	Up	0.866496
Cla011528	1467	-2.25568	Down	0.880069
Cla011143	717	-1.33406	Down	0.827195
Cla009441	303	-1.55342	Down	0.827795
Cla015595	822	3.57418	Up	0.927854
Cla012017	1431	2.06332	Up	0.899316
Cla008530	1098	-1.98861	Down	0.893781
Cla011126	3171	-1.58238	Down	0.84579
Cla013585	975	1.28574	Up	0.817491
Cla022256	201	1.01825	Up	0.816018
Cla004982	1047	4.64777	Up	0.906192
Cla018068	234	1.05124	Up	0.828069
Cla011244	828	-2.48575	Down	0.919449
Cla000753	1023	-1.02358	Down	0.829604
Cla013951	1098	-1.62532	Down	0.839352
Cla006860	1593	-1.40846	Down	0.831915
Cla012214	729	1.43424	Up	0.896842
Cla003619	507	-1.4211	Down	0.851979
Cla012656	567	-1.42171	Down	0.837336
Cla022427	294	-2.55273	Down	0.83053
Cla015919	243	-1.13697	Down	0.886314
Cla017338	1020	-1.63892	Down	0.892929
Cla020445	780	-1.18316	Down	0.83738
Cla007567	747	-1.03146	Down	0.818541
Cla014254	2553	1.58142	Up	0.894374
Cla013912	1431	-1.6099	Down	0.888209
Cla009011	1614	-1.95492	Down	0.898025
Cla012974	4302	1.73965	Up	0.865005
Cla019477	2760	-1.73641	Down	0.900056
Cla020172	1929	1.18941	Up	0.803079
Cla010844	2667	1.07138	Up	0.807212
Cla016418	258	-2.25706	Down	0.848825
Cla021896	1515	-1.2472	Down	0.856806
Cla016938	171	-1.60862	Down	0.907852
Cla014237	1473	-1.37745	Down	0.801982
Cla006031	1128	-1.04172	Down	0.816157
Cla006906	891	1.55385	Up	0.8745
Cla014161	1533	1.47604	Up	0.802659
Cla023361	612	-1.94638	Down	0.905775
Cla017926	264	-1.10077	Down	0.847299
Cla014195	1104	-1.07634	Down	0.830864
Cla008586	993	-1.10336	Down	0.836368
Cla007776	501	2.45551	Up	0.890086
Cla017819	474	-1.45143	Down	0.891859
Cla012342	1509	-1.82591	Down	0.872237
Cla017389	894	1.14254	Up	0.844285
Cla001439	609	-1.56911	Down	0.891295
Cla017446	711	-1.50814	Down	0.894381
Cla016579	1596	-1.65874	Down	0.829653
Cla022620	705	-3.5007	Down	0.88015
Cla013420	1518	1.899	Up	0.906889
Cla015463	747	-2.0579	Down	0.850059
Cla005408	657	1.80549	Up	0.909641
Cla010018	1263	-2.99634	Down	0.923993
Cla018059	831	3.507	Up	0.924889
Cla010201	852	-2.23308	Down	0.879053
Cla002641	900	-2.75882	Down	0.899911
Cla009209	1443	-4.24222	Down	0.926447
Cla005203	846	-1.19542	Down	0.866529
Cla022651	1593	-1.58995	Down	0.881591
Cla008495	1527	-1.03883	Down	0.823929
Cla011887	204	1.56896	Up	0.851181
Cla021733	339	1.0842	Up	0.832039
Cla001237	807	2.33419	Up	0.866674
Cla022500	528	-2.32865	Down	0.85627
Cla020727	1554	1.0995	Up	0.856163
Cla008292	201	-1.05402	Down	0.86459
Cla004591	2265	2.2146	Up	0.864128
Cla019308	549	-2.16808	Down	0.913987
Cla022290	414	1.32858	Up	0.819891
Cla006403	528	1.06663	Up	0.842705
Cla014809	702	-2.00965	Down	0.897159
Cla009118	1731	-1.28893	Down	0.847438
Cla011168	1200	1.40567	Up	0.85915
Cla003836	399	-1.52618	Down	0.839207
Cla015219	411	-1.36532	Down	0.868774
Cla008415	2622	1.08915	Up	0.8313
Cla008466	420	2.46635	Up	0.805945
Cla022218	1515	-1.13341	Down	0.837443
Cla015316	1266	1.08407	Up	0.858984
Cla009727	2352	3.2026	Up	0.897381
Cla008088	312	-1.38992	Down	0.847864
Cla020400	555	1.41107	Up	0.886977
Cla005530	858	-1.62824	Down	0.845841
Cla004867	372	1.47777	Up	0.848317
Cla019991	351	-1.54152	Down	0.831979
Cla019780	438	1.24164	Up	0.86988
Cla013994	969	1.16447	Up	0.849457
Cla016146	189	2.73783	Up	0.813625
Cla015364	1314	-2.31905	Down	0.855297
Cla009218	1434	2.87545	Up	0.937117
Cla015878	933	-1.8897	Down	0.819291
Cla008085	222	-1.34993	Down	0.893034
Cla020702	672	1.25466	Up	0.837205
Cla009241	795	1.42537	Up	0.875061
Cla009165	1254	-1.27104	Down	0.851171
Cla003922	525	-3.14508	Down	0.894467
Cla013985	1494	-1.06241	Down	0.855443
Cla013036	1068	1.2802	Up	0.887682
Cla011176	534	-1.71228	Down	0.801588
Cla006739	189	-1.1302	Down	0.821151
Cla020633	831	-1.04727	Down	0.815913
Cla007284	246	-1.07654	Down	0.863197
Cla012368	876	1.9514	Up	0.847499
Cla016358	1071	-1.0449	Down	0.870071
Cla007521	1017	-1.09863	Down	0.871532
Cla008226	846	2.0392	Up	0.918668
Cla006663	267	1.16617	Up	0.837287
Cla017829	576	1.49075	Up	0.818854
Cla011745	273	1.45338	Up	0.826392
Cla004534	1491	-1.28769	Down	0.861935
Cla008156	228	2.3199	Up	0.821803
Cla010020	1572	-2.56313	Down	0.904398
Cla007307	858	2.71867	Up	0.871748
Cla009645	639	3.03768	Up	0.856933
Cla009633	363	-1.03927	Down	0.864127
Cla017432	1527	1.0397	Up	0.819385
Cla012847	531	1.67369	Up	0.860195
Cla022595	1059	1.10711	Up	0.834343
Cla013656	2931	1.19216	Up	0.824945
Cla004024	1047	1.03898	Up	0.857906
Cla020331	402	-1.25649	Down	0.826732
Cla003995	1329	1.73819	Up	0.830455
Cla015133	498	-1.32111	Down	0.841152
Cla004522	2088	1.78897	Up	0.868064
Cla018888	1104	1.28003	Up	0.839616
Cla021436	885	-1.29622	Down	0.816209
Cla008104	1755	-1.58087	Down	0.870626
Cla012994	192	-1.0558	Down	0.864815
Cla012551	429	-1.06602	Down	0.873464
Cla006276	237	1.44878	Up	0.885594
Cla020726	1578	-1.67943	Down	0.89301
Cla012118	669	-1.90923	Down	0.807989
Cla005919	1389	1.2401	Up	0.806953
Cla023399	1200	2.14296	Up	0.85607
Cla000228	1581	-1.60954	Down	0.889179
Cla003618	726	-2.21278	Down	0.908912
Cla014637	1461	-1.10452	Down	0.840295
Cla009251	726	2.09318	Up	0.813296
Cla008460	1011	2.29906	Up	0.836557
Cla018797	1128	-1.76326	Down	0.893495
Cla010673	993	-1.23177	Down	0.862648
Cla015367	963	1.04925	Up	0.861255
Cla015324	1017	1.42688	Up	0.884411
Cla022659	921	-1.46803	Down	0.885877
Cla017325	798	2.25152	Up	0.89909
Cla005825	909	-1.26698	Down	0.866059
Cla012888	273	-2.33574	Down	0.920025
Cla019423	696	2.05057	Up	0.890293
Cla005420	417	1.54392	Up	0.892224
Cla006987	639	1.26397	Up	0.857869
Cla006433	297	1.14403	Up	0.879285
Cla006639	1344	1.6054	Up	0.903675
Cla009279	846	-1.07823	Down	0.88682
Cla019139	1629	-1.07697	Down	0.844427
Cla009240	927	2.46781	Up	0.909255
Cla004259	1230	1.70292	Up	0.832502
Cla016012	750	-1.90208	Down	0.850118
Cla016574	1581	1.58651	Up	0.898719
Cla009226	1926	1.70993	Up	0.856021
Cla004683	1746	1.39017	Up	0.815424
Cla016609	1188	1.00782	Up	0.8125
