# Supplementary material for: Comparative transcriptome analysis reveals key genes potentially related to soluble sugar and organic acid accumulation in watermelon
Source: PLoS One. 2018 Jan 11;13(1):e0190096. doi: 10.1371/journal.pone.0190096 (PMC5764247; doi:10.1371/journal.pone.0190096)
Supplement: S4 Table — (XLSX) [file pone.0190096.s004.xlsx]

## Sheet: A.GO2Gene
Table S4. The GO terms of common DEGs of each main GO category among various fruit development stages in both ‘203Z’ and ‘SW'.
Ontoloty	GO term	Number of Genes	Gene members
biological_process	biological regulation	37	Cla000557;Cla000798;Cla002815;Cla002891;Cla003900;Cla003979;Cla006060;Cla006234;Cla009352;Cla009660;Cla010144;Cla010739;Cla011016;Cla011155;Cla012417;Cla013284;Cla013732;Cla014255;Cla014691;Cla014693;Cla014808;Cla014972;Cla015104;Cla016382;Cla016383;Cla016761;Cla016899;Cla019522;Cla019806;Cla020288;Cla021441;Cla021821;Cla021972;Cla022178;Cla022682;Cla022786;Cla023463
biological_process	cellular component organization or biogenesis	26	Cla001860;Cla003129;Cla006456;Cla006926;Cla007198;Cla008527;Cla010077;Cla010310;Cla010452;Cla011376;Cla011450;Cla012252;Cla012351;Cla013285;Cla014067;Cla015170;Cla015219;Cla015241;Cla015246;Cla016579;Cla017951;Cla018547;Cla019719;Cla021218;Cla021441;Cla021972
biological_process	cellular process	287	Cla000287;Cla000557;Cla000627;Cla000798;Cla000810;Cla000850;Cla000871;Cla001057;Cla001097;Cla001238;Cla001334;Cla001514;Cla001651;Cla001752;Cla001764;Cla001860;Cla002166;Cla002259;Cla002470;Cla002601;Cla002609;Cla002696;Cla002756;Cla002769;Cla002787;Cla002788;Cla002815;Cla002891;Cla003129;Cla003188;Cla003582;Cla003900;Cla003985;Cla004164;Cla004242;Cla004245;Cla004658;Cla004729;Cla004731;Cla004746…
biological_process	developmental process	7	Cla006559;Cla007055;Cla013516;Cla014414;Cla016287;Cla016579;Cla021972
biological_process	growth	1	Cla016579
biological_process	localization	90	Cla000979;Cla001346;Cla001752;Cla002098;Cla002827;Cla002911;Cla003075;Cla003109;Cla003110;Cla003919;Cla004116;Cla004279;Cla004333;Cla005075;Cla005203;Cla005663;Cla005664;Cla005825;Cla005827;Cla005830;Cla006510;Cla007419;Cla007732;Cla008545;Cla008783;Cla008847;Cla009307;Cla009350;Cla010111;Cla010166;Cla010438;Cla010739;Cla011016;Cla011361;Cla011458;Cla011593;Cla012206;Cla012250;Cla012338;Cla012675…
biological_process	metabolic process	446	Cla000287;Cla000627;Cla000802;Cla000810;Cla000850;Cla000871;Cla001057;Cla001097;Cla001238;Cla001346;Cla001435;Cla001491;Cla001514;Cla001752;Cla001764;Cla001895;Cla002042;Cla002084;Cla002166;Cla002259;Cla002470;Cla002601;Cla002609;Cla002685;Cla002696;Cla002756;Cla002769;Cla002787;Cla002788;Cla002815;Cla002891;Cla003129;Cla003155;Cla003188;Cla003190;Cla003276;Cla003582;Cla003941;Cla003958;Cla003977…
biological_process	multicellular organismal process	2	Cla002470;Cla007055
biological_process	negative regulation of biological process	1	Cla002815
biological_process	regulation of biological process	21	Cla000557;Cla000798;Cla002815;Cla002891;Cla003900;Cla009352;Cla009660;Cla010739;Cla011016;Cla013284;Cla013732;Cla014808;Cla014972;Cla015104;Cla016761;Cla016899;Cla019522;Cla019806;Cla021441;Cla022178;Cla023463
biological_process	reproduction	5	Cla006559;Cla013516;Cla014414;Cla016098;Cla016287
biological_process	reproductive process	4	Cla006559;Cla013516;Cla014414;Cla016287
biological_process	response to stimulus	63	Cla000040;Cla000557;Cla000798;Cla002718;Cla002815;Cla002891;Cla003109;Cla003110;Cla003188;Cla003190;Cla003900;Cla003964;Cla004314;Cla004333;Cla004677;Cla005202;Cla005204;Cla005206;Cla005871;Cla006233;Cla006484;Cla007055;Cla009141;Cla009352;Cla009660;Cla010739;Cla011016;Cla011362;Cla013020;Cla013284;Cla013732;Cla014013;Cla014301;Cla014313;Cla014376;Cla014745;Cla014808;Cla014972;Cla015104;Cla016401…
biological_process	signaling	25	Cla000798;Cla002718;Cla002815;Cla002891;Cla009352;Cla009660;Cla010739;Cla011016;Cla012023;Cla013284;Cla013613;Cla013732;Cla014808;Cla014972;Cla015104;Cla016761;Cla016899;Cla019522;Cla019806;Cla021020;Cla021117;Cla021441;Cla021738;Cla022178;Cla023463
biological_process	single-organism process	155	Cla000287;Cla000627;Cla000798;Cla000871;Cla001238;Cla001514;Cla001752;Cla002166;Cla002259;Cla002601;Cla002609;Cla002756;Cla002787;Cla002788;Cla002815;Cla002891;Cla003075;Cla003109;Cla003110;Cla003129;Cla004164;Cla004242;Cla004245;Cla004729;Cla004731;Cla004967;Cla005283;Cla006149;Cla006319;Cla006456;Cla006547;Cla006606;Cla006807;Cla006987;Cla006996;Cla006997;Cla007008;Cla007055;Cla007150;Cla007521…
cellular_component	cell	185	Cla000300;Cla000627;Cla000745;Cla000798;Cla001593;Cla001752;Cla001764;Cla001765;Cla001860;Cla001891;Cla002042;Cla002232;Cla002470;Cla002601;Cla002609;Cla002815;Cla003109;Cla003110;Cla003155;Cla004005;Cla004328;Cla004729;Cla004731;Cla004746;Cla004868;Cla005097;Cla005202;Cla005204;Cla005206;Cla005283;Cla005527;Cla005528;Cla005530;Cla005871;Cla005941;Cla006312;Cla006467;Cla006484;Cla006926;Cla006939…
cellular_component	cell junction	1	Cla018547
cellular_component	cell part	185	Cla000300;Cla000627;Cla000745;Cla000798;Cla001593;Cla001752;Cla001764;Cla001765;Cla001860;Cla001891;Cla002042;Cla002232;Cla002470;Cla002601;Cla002609;Cla002815;Cla003109;Cla003110;Cla003155;Cla004005;Cla004328;Cla004729;Cla004731;Cla004746;Cla004868;Cla005097;Cla005202;Cla005204;Cla005206;Cla005283;Cla005527;Cla005528;Cla005530;Cla005871;Cla005941;Cla006312;Cla006467;Cla006484;Cla006926;Cla006939…
cellular_component	cytoskeleton	9	Cla003129;Cla006456;Cla008272;Cla011450;Cla014067;Cla015447;Cla017951;Cla019146;Cla019719
cellular_component	extracellular region	20	Cla000745;Cla002042;Cla005097;Cla005136;Cla005527;Cla005528;Cla005530;Cla005866;Cla006467;Cla006606;Cla007436;Cla010096;Cla016245;Cla017794;Cla018122;Cla018813;Cla018814;Cla018816;Cla020002;Cla021738
cellular_component	macromolecular complex	26	Cla001752;Cla001860;Cla002696;Cla003129;Cla003155;Cla004868;Cla006456;Cla007198;Cla007940;Cla008527;Cla009752;Cla009814;Cla011450;Cla012252;Cla013285;Cla013346;Cla013693;Cla014067;Cla015219;Cla017099;Cla017857;Cla017951;Cla019719;Cla021051;Cla021635;Cla022640
cellular_component	membrane	119	Cla000539;Cla000544;Cla000810;Cla000979;Cla001346;Cla001752;Cla002470;Cla002558;Cla002814;Cla002815;Cla002911;Cla003075;Cla003919;Cla004116;Cla004333;Cla004339;Cla005194;Cla005203;Cla005414;Cla005663;Cla005664;Cla005702;Cla006149;Cla006510;Cla006996;Cla007265;Cla007310;Cla007455;Cla007521;Cla007732;Cla007940;Cla008245;Cla008479;Cla008847;Cla009141;Cla009183;Cla009307;Cla009350;Cla009752;Cla009814…
cellular_component	membrane part	74	Cla000539;Cla000810;Cla000979;Cla001346;Cla001752;Cla002470;Cla002558;Cla002814;Cla002815;Cla002911;Cla003919;Cla004116;Cla004333;Cla004339;Cla005414;Cla005663;Cla005664;Cla005702;Cla006149;Cla006510;Cla006996;Cla007455;Cla007732;Cla007940;Cla008479;Cla008847;Cla009183;Cla009307;Cla009350;Cla009752;Cla009814;Cla009967;Cla010166;Cla010189;Cla010359;Cla010452;Cla010927;Cla011420;Cla011438;Cla011458…
cellular_component	membrane-enclosed lumen	3	Cla012252;Cla016761;Cla021441
cellular_component	organelle	90	Cla000300;Cla000627;Cla001752;Cla001764;Cla001765;Cla001860;Cla002232;Cla002470;Cla002601;Cla002815;Cla004328;Cla004746;Cla005283;Cla006484;Cla006926;Cla006939;Cla007055;Cla007198;Cla007419;Cla007776;Cla007940;Cla007950;Cla008527;Cla008739;Cla009122;Cla009629;Cla009752;Cla009753;Cla009826;Cla010062;Cla010126;Cla010169;Cla010189;Cla010338;Cla011016;Cla011396;Cla011593;Cla012252;Cla012373;Cla012443…
cellular_component	organelle part	23	Cla001860;Cla002470;Cla005283;Cla006926;Cla007198;Cla007419;Cla007940;Cla008527;Cla009752;Cla011396;Cla011593;Cla012252;Cla012675;Cla013020;Cla013285;Cla015219;Cla016761;Cla017099;Cla020467;Cla020685;Cla021441;Cla021635;Cla022635
molecular_function	antioxidant activity	15	Cla003188;Cla003190;Cla005136;Cla005866;Cla014013;Cla014301;Cla014313;Cla014745;Cla017829;Cla019382;Cla020002;Cla020908;Cla021048;Cla021932;Cla023026
molecular_function	binding	387	Cla000228;Cla000557;Cla000627;Cla000798;Cla000805;Cla000810;Cla000850;Cla000861;Cla001057;Cla001067;Cla001094;Cla001097;Cla001238;Cla001334;Cla001435;Cla001514;Cla001752;Cla001778;Cla001860;Cla002084;Cla002214;Cla002232;Cla002245;Cla002259;Cla002286;Cla002470;Cla002609;Cla002787;Cla002788;Cla002815;Cla002827;Cla003129;Cla003188;Cla003190;Cla003367;Cla003582;Cla003900;Cla003958;Cla003979;Cla003982…
molecular_function	catalytic activity	523	Cla000287;Cla000472;Cla000606;Cla000627;Cla000802;Cla000810;Cla000850;Cla000871;Cla001238;Cla001306;Cla001334;Cla001346;Cla001379;Cla001435;Cla001491;Cla001514;Cla001752;Cla001815;Cla001895;Cla002042;Cla002166;Cla002259;Cla002470;Cla002573;Cla002601;Cla002609;Cla002659;Cla002685;Cla002696;Cla002756;Cla002769;Cla002787;Cla002788;Cla002886;Cla002940;Cla003129;Cla003188;Cla003190;Cla003276;Cla003564…
molecular_function	molecular function regulator	4	Cla003940;Cla006264;Cla012895;Cla018420
molecular_function	molecular transducer activity	4	Cla002718;Cla009352;Cla021162;Cla023463
molecular_function	nucleic acid binding transcription factor activity	17	Cla002084;Cla004431;Cla007950;Cla008739;Cla009826;Cla010169;Cla015467;Cla016761;Cla018059;Cla018870;Cla019523;Cla019630;Cla020582;Cla021184;Cla022469;Cla023107;Cla023456
molecular_function	signal transducer activity	23	Cla002891;Cla005136;Cla005514;Cla005702;Cla005866;Cla008479;Cla010343;Cla010359;Cla010719;Cla010844;Cla011803;Cla014506;Cla014721;Cla015104;Cla016488;Cla016705;Cla016899;Cla018141;Cla020002;Cla021216;Cla022184;Cla022470;Cla023463
molecular_function	structural molecule activity	4	Cla003155;Cla004868;Cla013346;Cla017099
molecular_function	transcription factor activity, protein binding	2	Cla016761;Cla018630
molecular_function	transporter activity	29	Cla000979;Cla001346;Cla001752;Cla003109;Cla003110;Cla004116;Cla004333;Cla006510;Cla007732;Cla009350;Cla011458;Cla011593;Cla012974;Cla014702;Cla014789;Cla015428;Cla015571;Cla015947;Cla016579;Cla016601;Cla018888;Cla018889;Cla019566;Cla020118;Cla020521;Cla021162;Cla021597;Cla022216;Cla023463
