# Supplementary material for: Comparative transcriptome analysis reveals key genes potentially related to soluble sugar and organic acid accumulation in watermelon
Source: PLoS One. 2018 Jan 11;13(1):e0190096. doi: 10.1371/journal.pone.0190096 (PMC5764247; doi:10.1371/journal.pone.0190096)
Supplement: S5 Table — (XLSX) [file pone.0190096.s005.xlsx]

## Sheet: B.GO2Gene
Table S5. The GO terms of DEGs of each main GO category between ‘203Z’ and ‘SW’ at the same development stages.
Ontoloty	GO term	Number of Genes	Gene members
biological_process	biological regulation	10	Cla001790;Cla003578;Cla003979;Cla007427;Cla009828;Cla012686;Cla014691;Cla014693;Cla014809;Cla019421
biological_process	cellular component organization or biogenesis	7	Cla006025;Cla007205;Cla008527;Cla010452;Cla013285;Cla015219;Cla016579
biological_process	cellular process	81	Cla000287;Cla001238;Cla001764;Cla001790;Cla002470;Cla003578;Cla003619;Cla003985;Cla004483;Cla004746;Cla004949;Cla005429;Cla005919;Cla006025;Cla006432;Cla006629;Cla006639;Cla006987;Cla006997;Cla007205;Cla007419;Cla007427;Cla007521;Cla007940;Cla007950;Cla008272;Cla008527;Cla009209;Cla009402;Cla009709;Cla009752;Cla009828;Cla010039;Cla010452;Cla010844;Cla011268;Cla011936;Cla012368;Cla012686;Cla012847…
biological_process	developmental process	3	Cla004949;Cla014414;Cla016579
biological_process	growth	1	Cla016579
biological_process	localization	30	Cla002641;Cla004949;Cla005203;Cla005292;Cla005825;Cla007419;Cla008783;Cla009350;Cla010438;Cla010985;Cla011361;Cla012250;Cla012675;Cla012829;Cla012830;Cla012847;Cla014113;Cla014166;Cla015463;Cla016536;Cla016579;Cla017437;Cla017615;Cla017783;Cla018045;Cla018105;Cla018888;Cla019134;Cla019454;Cla021597
biological_process	metabolic process	124	Cla000287;Cla000802;Cla001238;Cla001764;Cla001790;Cla002084;Cla002470;Cla003190;Cla003619;Cla003902;Cla003979;Cla003985;Cla004483;Cla004522;Cla004591;Cla004746;Cla004755;Cla004920;Cla004949;Cla004982;Cla005429;Cla005457;Cla005527;Cla005528;Cla005530;Cla005919;Cla006366;Cla006432;Cla006629;Cla006639;Cla006688;Cla006997;Cla007419;Cla007521;Cla007635;Cla007940;Cla007950;Cla008239;Cla009165;Cla009209…
biological_process	multicellular organismal process	2	Cla002470;Cla004949
biological_process	regulation of biological process	6	Cla001790;Cla003578;Cla007427;Cla009828;Cla012686;Cla014809
biological_process	reproduction	2	Cla004949;Cla014414
biological_process	reproductive process	2	Cla004949;Cla014414
biological_process	response to stimulus	16	Cla002269;Cla003190;Cla003578;Cla006626;Cla008639;Cla009828;Cla012686;Cla014013;Cla014809;Cla017364;Cla017829;Cla018888;Cla019382;Cla019959;Cla022427;Cla022611
biological_process	signaling	5	Cla003578;Cla009828;Cla012686;Cla013613;Cla014809
biological_process	single-organism process	43	Cla000287;Cla001238;Cla003578;Cla003902;Cla004949;Cla006639;Cla006987;Cla006997;Cla007521;Cla008272;Cla009165;Cla009402;Cla009709;Cla009828;Cla010039;Cla010452;Cla011268;Cla012686;Cla012847;Cla012974;Cla014161;Cla014691;Cla014693;Cla014809;Cla016012;Cla016048;Cla016574;Cla016579;Cla016609;Cla017019;Cla017451;Cla018886;Cla018925;Cla019181;Cla019267;Cla019322;Cla019421;Cla019776;Cla020400;Cla022080…
cellular_component	cell	69	Cla001764;Cla001790;Cla002470;Cla003512;Cla003578;Cla003619;Cla003995;Cla004297;Cla004483;Cla004746;Cla005420;Cla005429;Cla005527;Cla005528;Cla005530;Cla005919;Cla006025;Cla006432;Cla006997;Cla007205;Cla007419;Cla007776;Cla007940;Cla007950;Cla008527;Cla008783;Cla009278;Cla009752;Cla010039;Cla010062;Cla010096;Cla010438;Cla012368;Cla012675;Cla012686;Cla012974;Cla013285;Cla014161;Cla014809;Cla015219…
cellular_component	cell part	69	Cla001764;Cla001790;Cla002470;Cla003512;Cla003578;Cla003619;Cla003995;Cla004297;Cla004483;Cla004746;Cla005420;Cla005429;Cla005527;Cla005528;Cla005530;Cla005919;Cla006025;Cla006432;Cla006997;Cla007205;Cla007419;Cla007776;Cla007940;Cla007950;Cla008527;Cla008783;Cla009278;Cla009752;Cla010039;Cla010062;Cla010096;Cla010438;Cla012368;Cla012675;Cla012686;Cla012974;Cla013285;Cla014161;Cla014809;Cla015219…
cellular_component	cytoskeleton	1	Cla008272
cellular_component	extracellular region	8	Cla004920;Cla005527;Cla005528;Cla005530;Cla010096;Cla018813;Cla018814;Cla018816
cellular_component	extracellular region part	1	Cla004920
cellular_component	macromolecular complex	12	Cla001790;Cla004483;Cla005429;Cla005919;Cla006025;Cla007205;Cla007940;Cla008527;Cla009752;Cla013285;Cla015219;Cla021635
cellular_component	membrane	40	Cla001790;Cla002470;Cla002558;Cla002641;Cla004483;Cla004949;Cla005203;Cla005292;Cla005414;Cla005420;Cla005429;Cla007521;Cla007940;Cla009253;Cla009350;Cla009752;Cla010452;Cla011361;Cla012250;Cla012675;Cla012829;Cla012830;Cla012847;Cla013656;Cla013912;Cla014113;Cla014464;Cla015463;Cla016536;Cla017432;Cla017783;Cla018105;Cla018823;Cla018888;Cla019454;Cla021597;Cla021635;Cla023009;Cla023187;Cla023344
cellular_component	membrane part	25	Cla001790;Cla002470;Cla002558;Cla002641;Cla004483;Cla005292;Cla005414;Cla005429;Cla007940;Cla009350;Cla009752;Cla010452;Cla012675;Cla012829;Cla012830;Cla012847;Cla013656;Cla013912;Cla016536;Cla017432;Cla019454;Cla021597;Cla021635;Cla023009;Cla023187
cellular_component	organelle	38	Cla001764;Cla001790;Cla002470;Cla003512;Cla003619;Cla003995;Cla004746;Cla004949;Cla005429;Cla006025;Cla006432;Cla007205;Cla007419;Cla007776;Cla007940;Cla007950;Cla008527;Cla009278;Cla009752;Cla010062;Cla012675;Cla012686;Cla013285;Cla014809;Cla015219;Cla015467;Cla015680;Cla015919;Cla016491;Cla016574;Cla017325;Cla018886;Cla019780;Cla020400;Cla021635;Cla022595;Cla022692;Cla023399
cellular_component	organelle part	17	Cla001790;Cla002470;Cla003995;Cla004949;Cla005429;Cla006025;Cla006432;Cla007205;Cla007419;Cla007940;Cla008527;Cla009278;Cla009752;Cla012675;Cla013285;Cla015219;Cla021635
molecular_function	antioxidant activity	4	Cla003190;Cla014013;Cla017829;Cla019382
molecular_function	binding	111	Cla000228;Cla001238;Cla001790;Cla002084;Cla002470;Cla003190;Cla003578;Cla003619;Cla003979;Cla003995;Cla004755;Cla004920;Cla005258;Cla005429;Cla005457;Cla005919;Cla005935;Cla006025;Cla006334;Cla006432;Cla006626;Cla006629;Cla006639;Cla006688;Cla006701;Cla006987;Cla006997;Cla007205;Cla007419;Cla007776;Cla007853;Cla007950;Cla008239;Cla008272;Cla008527;Cla008772;Cla009165;Cla009209;Cla009402;Cla009752…
molecular_function	catalytic activity	152	Cla000287;Cla000802;Cla001238;Cla001815;Cla002470;Cla003190;Cla003512;Cla003902;Cla003979;Cla003985;Cla004297;Cla004454;Cla004522;Cla004591;Cla004755;Cla004920;Cla004982;Cla005408;Cla005429;Cla005457;Cla005527;Cla005528;Cla005530;Cla005919;Cla006334;Cla006366;Cla006379;Cla006432;Cla006629;Cla006639;Cla006655;Cla006688;Cla006784;Cla006860;Cla006997;Cla007521;Cla007635;Cla007776;Cla008153;Cla008239…
molecular_function	nucleic acid binding transcription factor activity	7	Cla002084;Cla003619;Cla007950;Cla015467;Cla016491;Cla017213;Cla018059
molecular_function	signal transducer activity	3	Cla006629;Cla010844;Cla021931
molecular_function	transporter activity	9	Cla004949;Cla009350;Cla012847;Cla012974;Cla016536;Cla016579;Cla018888;Cla019454;Cla021597
