# Supplementary material for: Comparative transcriptome analysis reveals key genes potentially related to soluble sugar and organic acid accumulation in watermelon
Source: PLoS One. 2018 Jan 11;13(1):e0190096. doi: 10.1371/journal.pone.0190096 (PMC5764247; doi:10.1371/journal.pone.0190096)
Supplement: S6 Table — (XLSX) [file pone.0190096.s006.xlsx]

## Sheet: A.KEGG2Gene
Table S6. The KEGG pathways of common DEGs among various fruit development stages in both ‘203Z’ and ‘SW'.
Pathway_level1	Pathway_level2	Number_of_Genes	Genes
Cellular Processes	Transport and catabolism	67	Cla000633;Cla000798;Cla001219;Cla002839;Cla003129;Cla003701;Cla003977;Cla004522;Cla004527;Cla004590;Cla004591;Cla004643;Cla004665;Cla004677;Cla004683;Cla005136;Cla005210;Cla005777;Cla005866;Cla006159;Cla006234;Cla006456;Cla006926;Cla007436;Cla007567;Cla007748;Cla007987;Cla008697;Cla009660;Cla009683;Cla010739;Cla011155;Cla011450;Cla011455;Cla011460;Cla011530;Cla012539;Cla012541;Cla012631;Cla012790…
Environmental Information Processing	Membrane transport	6	Cla005082;Cla006133;Cla007059;Cla010365;Cla012974;Cla017485
Environmental Information Processing	Signal transduction	142	Cla000557;Cla000582;Cla000745;Cla000831;Cla001067;Cla001409;Cla001505;Cla001621;Cla001628;Cla001651;Cla002084;Cla002232;Cla002402;Cla002630;Cla002749;Cla002891;Cla002975;Cla003635;Cla004090;Cla004102;Cla004243;Cla004339;Cla004946;Cla005515;Cla005872;Cla006233;Cla006519;Cla006599;Cla006604;Cla006701;Cla007621;Cla007867;Cla007950;Cla007979;Cla008029;Cla008212;Cla008479;Cla008530;Cla008760;Cla008917…
Genetic Information Processing	Folding, sorting and degradation	86	Cla000040;Cla000235;Cla000300;Cla000895;Cla001268;Cla001404;Cla001778;Cla003964;Cla003968;Cla003974;Cla003985;Cla004314;Cla004590;Cla004665;Cla004677;Cla004683;Cla005036;Cla005202;Cla005204;Cla005206;Cla005645;Cla005777;Cla005871;Cla006062;Cla006216;Cla006484;Cla006565;Cla006906;Cla007436;Cla007588;Cla008197;Cla008207;Cla008582;Cla008720;Cla009144;Cla009339;Cla009617;Cla009619;Cla009789;Cla009996…
Genetic Information Processing	Replication and repair	9	Cla005809;Cla006071;Cla007972;Cla010254;Cla013438;Cla016650;Cla020743;Cla020866;Cla022245
Genetic Information Processing	Transcription	33	Cla000582;Cla001039;Cla001593;Cla004590;Cla004665;Cla004677;Cla004683;Cla005146;Cla005197;Cla005288;Cla005518;Cla005777;Cla006071;Cla006701;Cla007228;Cla008188;Cla008849;Cla009623;Cla010239;Cla012252;Cla012381;Cla014223;Cla015040;Cla016401;Cla016688;Cla017167;Cla018568;Cla019063;Cla020221;Cla021795;Cla022654;Cla023094;Cla023281
Genetic Information Processing	Translation	113	Cla000582;Cla001534;Cla002806;Cla003155;Cla003179;Cla003180;Cla003708;Cla004022;Cla004024;Cla004250;Cla004591;Cla004692;Cla004695;Cla004729;Cla004731;Cla004868;Cla004979;Cla005384;Cla005659;Cla005859;Cla006071;Cla006540;Cla006906;Cla006952;Cla007617;Cla007833;Cla008246;Cla008255;Cla008457;Cla008578;Cla008794;Cla008901;Cla009877;Cla010036;Cla010043;Cla010132;Cla010201;Cla010254;Cla010317;Cla010387…
Human Diseases	Drug resistance: Antimicrobial	1	Cla018475
Human Diseases	Endocrine and metabolic diseases	2	Cla009660;Cla022470
Metabolism	Amino acid metabolism	98	Cla000225;Cla000228;Cla000753;Cla001238;Cla002609;Cla004181;Cla004242;Cla004245;Cla005384;Cla005431;Cla006642;Cla006970;Cla007055;Cla007521;Cla008264;Cla008669;Cla008888;Cla009110;Cla009118;Cla009137;Cla009138;Cla009359;Cla009607;Cla010201;Cla010457;Cla010695;Cla010775;Cla010875;Cla011460;Cla011542;Cla011760;Cla011761;Cla012017;Cla012131;Cla012443;Cla012444;Cla012768;Cla013129;Cla013130;Cla013389…
Metabolism	Biosynthesis of other secondary metabolites	109	Cla000225;Cla000228;Cla000287;Cla000466;Cla000535;Cla000745;Cla000831;Cla001814;Cla001815;Cla002632;Cla002685;Cla003188;Cla003190;Cla003196;Cla004454;Cla004813;Cla004972;Cla005384;Cla006682;Cla006688;Cla006749;Cla006961;Cla006962;Cla007748;Cla007751;Cla008264;Cla008495;Cla008711;Cla009110;Cla009118;Cla010018;Cla010020;Cla010234;Cla010254;Cla010664;Cla010665;Cla010673;Cla010825;Cla011460;Cla011542…
Metabolism	Carbohydrate metabolism	214	Cla000745;Cla000753;Cla000802;Cla000831;Cla001306;Cla001534;Cla002080;Cla002259;Cla002573;Cla002601;Cla002886;Cla002940;Cla003446;Cla003582;Cla003919;Cla003927;Cla003940;Cla003941;Cla004005;Cla004011;Cla004022;Cla004024;Cla004328;Cla004692;Cla004695;Cla004755;Cla004813;Cla004846;Cla004896;Cla004979;Cla005227;Cla006123;Cla006234;Cla006264;Cla006319;Cla006366;Cla006942;Cla007008;Cla007055;Cla007147…
Metabolism	Energy metabolism	72	Cla001097;Cla001238;Cla001534;Cla001752;Cla001764;Cla002259;Cla002787;Cla002788;Cla002886;Cla003919;Cla004005;Cla004022;Cla004024;Cla004245;Cla004692;Cla004695;Cla004746;Cla004846;Cla004979;Cla007150;Cla007419;Cla007940;Cla008235;Cla008334;Cla008457;Cla008940;Cla009752;Cla009753;Cla009814;Cla010086;Cla010387;Cla010388;Cla010695;Cla011268;Cla012131;Cla012368;Cla012670;Cla013020;Cla013062;Cla013184…
Metabolism	Global and overview maps	485	Cla000225;Cla000228;Cla000287;Cla000466;Cla000535;Cla000627;Cla000633;Cla000745;Cla000753;Cla000802;Cla000831;Cla000871;Cla001238;Cla001514;Cla001534;Cla001593;Cla001752;Cla001814;Cla001815;Cla001895;Cla002080;Cla002099;Cla002259;Cla002601;Cla002609;Cla002612;Cla002632;Cla002685;Cla002718;Cla002756;Cla002769;Cla002886;Cla003188;Cla003190;Cla003196;Cla003564;Cla003582;Cla003919;Cla003926;Cla003927…
Metabolism	Glycan biosynthesis and metabolism	30	Cla002080;Cla004975;Cla005052;Cla005227;Cla005924;Cla006184;Cla006860;Cla007243;Cla007748;Cla007751;Cla007856;Cla008709;Cla009229;Cla010034;Cla011464;Cla012613;Cla014015;Cla015265;Cla015576;Cla016670;Cla016949;Cla017133;Cla017192;Cla017705;Cla018583;Cla020119;Cla020797;Cla022679;Cla022734;Cla022883
Metabolism	Lipid metabolism	104	Cla000627;Cla000633;Cla001514;Cla001895;Cla002080;Cla002166;Cla002612;Cla003276;Cla003398;Cla003927;Cla004061;Cla005210;Cla005227;Cla005239;Cla005617;Cla006234;Cla006996;Cla007055;Cla007357;Cla007400;Cla007748;Cla007751;Cla007856;Cla008495;Cla008520;Cla009110;Cla010012;Cla010775;Cla010880;Cla010940;Cla011151;Cla011155;Cla011168;Cla011396;Cla011741;Cla012205;Cla012291;Cla012613;Cla012985;Cla013805…
Metabolism	Metabolism of cofactors and vitamins	44	Cla000871;Cla001895;Cla002769;Cla003926;Cla004055;Cla005210;Cla005239;Cla005283;Cla005814;Cla006312;Cla006807;Cla007533;Cla007608;Cla007748;Cla007751;Cla008177;Cla009110;Cla009118;Cla010293;Cla010643;Cla011098;Cla011396;Cla011460;Cla012138;Cla012169;Cla013420;Cla013762;Cla013809;Cla013939;Cla015056;Cla015283;Cla015298;Cla016577;Cla017705;Cla018201;Cla019336;Cla019867;Cla021726;Cla021777;Cla022412…
Metabolism	Metabolism of other amino acids	54	Cla000745;Cla000831;Cla001238;Cla002099;Cla004242;Cla004813;Cla005384;Cla005408;Cla005431;Cla006918;Cla006939;Cla007748;Cla007751;Cla008888;Cla009096;Cla009137;Cla009138;Cla009333;Cla010746;Cla011542;Cla014301;Cla014498;Cla014638;Cla014676;Cla014745;Cla015262;Cla015539;Cla016812;Cla017021;Cla017705;Cla017854;Cla018312;Cla018466;Cla018480;Cla018614;Cla018893;Cla018904;Cla018957;Cla019117;Cla019182…
Metabolism	Metabolism of terpenoids and polyketides	71	Cla000225;Cla000228;Cla000871;Cla002155;Cla002718;Cla004148;Cla004341;Cla004637;Cla005404;Cla005453;Cla005457;Cla005847;Cla005910;Cla006048;Cla006060;Cla006149;Cla006173;Cla006227;Cla006688;Cla006749;Cla006941;Cla006992;Cla006993;Cla007748;Cla007751;Cla007776;Cla007777;Cla008495;Cla008842;Cla009122;Cla009550;Cla009779;Cla010018;Cla010020;Cla010601;Cla010810;Cla011413;Cla011420;Cla012276;Cla012985…
Metabolism	Nucleotide metabolism	35	Cla001593;Cla002756;Cla003927;Cla004055;Cla005146;Cla005518;Cla006997;Cla007228;Cla008849;Cla009333;Cla009590;Cla009591;Cla009623;Cla009915;Cla011217;Cla011348;Cla011564;Cla015494;Cla016152;Cla016577;Cla017243;Cla018568;Cla019063;Cla019336;Cla020221;Cla020337;Cla021068;Cla021509;Cla021561;Cla022113;Cla022334;Cla022654;Cla023027;Cla023281;Cla023440
Organismal Systems	Environmental adaptation	128	Cla000287;Cla000304;Cla000745;Cla000831;Cla000975;Cla001094;Cla001404;Cla001505;Cla001621;Cla001628;Cla002084;Cla002099;Cla002402;Cla002444;Cla004240;Cla004431;Cla004486;Cla004643;Cla004676;Cla004880;Cla004941;Cla005202;Cla005204;Cla005206;Cla005515;Cla005871;Cla005872;Cla006196;Cla006519;Cla006599;Cla006701;Cla006738;Cla006739;Cla006838;Cla006880;Cla006939;Cla007015;Cla007307;Cla007424;Cla008004…
