# Supplementary material for: Comparative transcriptome analysis reveals key genes potentially related to soluble sugar and organic acid accumulation in watermelon
Source: PLoS One. 2018 Jan 11;13(1):e0190096. doi: 10.1371/journal.pone.0190096 (PMC5764247; doi:10.1371/journal.pone.0190096)
Supplement: S7 Table — (XLSX) [file pone.0190096.s007.xlsx]

## Sheet: B.KEGG2Gene
Table S7. The KEGG pathways of DEGs between ‘203Z’ and ‘SW’ at the same development stages.
Pathway_level1	Pathway_level2	Number_of_Genes	Genes
Cellular Processes	Transport and catabolism	17	Cla004522;Cla004591;Cla004683;Cla006334;Cla007567;Cla009241;Cla009678;Cla009727;Cla009828;Cla011483;Cla012541;Cla015517;Cla016175;Cla017397;Cla017638;Cla019477;Cla020286
Environmental Information Processing	Membrane transport	3	Cla010365;Cla012974;Cla018885
Environmental Information Processing	Signal transduction	42	Cla001621;Cla002084;Cla002630;Cla004867;Cla004940;Cla005258;Cla006701;Cla007950;Cla007965;Cla008104;Cla008530;Cla008700;Cla008778;Cla010253;Cla010254;Cla010918;Cla011143;Cla011740;Cla011741;Cla011936;Cla012165;Cla012214;Cla012315;Cla012686;Cla013110;Cla014129;Cla014637;Cla014809;Cla015003;Cla015991;Cla016148;Cla016617;Cla018603;Cla018813;Cla018814;Cla018816;Cla020976;Cla021170;Cla021570;Cla022055…
Genetic Information Processing	Folding, sorting and degradation	23	Cla001268;Cla003985;Cla004683;Cla005645;Cla006216;Cla006906;Cla007853;Cla008207;Cla009240;Cla010012;Cla010201;Cla011046;Cla011761;Cla012118;Cla012994;Cla013922;Cla016060;Cla016990;Cla017615;Cla017638;Cla021896;Cla022529;Cla023407
Genetic Information Processing	Replication and repair	2	Cla010253;Cla010254
Genetic Information Processing	Transcription	4	Cla004683;Cla004940;Cla006701;Cla015040
Genetic Information Processing	Translation	32	Cla001534;Cla002485;Cla003179;Cla004022;Cla004024;Cla004250;Cla004591;Cla004898;Cla006906;Cla007853;Cla008460;Cla008794;Cla010201;Cla010253;Cla010254;Cla010615;Cla010953;Cla011761;Cla013922;Cla013951;Cla016281;Cla016990;Cla017433;Cla018040;Cla018068;Cla018775;Cla019230;Cla020597;Cla021733;Cla022103;Cla022456;Cla023407
Human Diseases	Endocrine and metabolic diseases	1	Cla006629
Metabolism	Amino acid metabolism	40	Cla000228;Cla000753;Cla001238;Cla006334;Cla006642;Cla007521;Cla007853;Cla008934;Cla009110;Cla009118;Cla009241;Cla009607;Cla010201;Cla011126;Cla011176;Cla011542;Cla011761;Cla012017;Cla013129;Cla013130;Cla013420;Cla013922;Cla014414;Cla014504;Cla015027;Cla015298;Cla016012;Cla017149;Cla017226;Cla017397;Cla018620;Cla018621;Cla019267;Cla019776;Cla022080;Cla022875;Cla022975;Cla023265;Cla023356;Cla023407
Metabolism	Biosynthesis of other secondary metabolites	52	Cla000228;Cla000287;Cla000535;Cla001815;Cla003190;Cla004454;Cla004982;Cla005935;Cla006655;Cla006688;Cla006961;Cla008495;Cla008934;Cla009110;Cla009118;Cla009226;Cla010018;Cla010020;Cla010253;Cla010254;Cla010665;Cla010673;Cla011483;Cla011542;Cla012342;Cla012528;Cla012570;Cla012691;Cla013410;Cla013420;Cla013985;Cla014013;Cla014022;Cla014166;Cla014464;Cla015298;Cla015316;Cla015324;Cla015517;Cla016012…
Metabolism	Carbohydrate metabolism	73	Cla000753;Cla000802;Cla001534;Cla003902;Cla003920;Cla004022;Cla004024;Cla004755;Cla004920;Cla004940;Cla006334;Cla006366;Cla006379;Cla007635;Cla007853;Cla008460;Cla008700;Cla009124;Cla009165;Cla009218;Cla009226;Cla009261;Cla009709;Cla009727;Cla010125;Cla010201;Cla010451;Cla010550;Cla010566;Cla010615;Cla010816;Cla010953;Cla010955;Cla011133;Cla011244;Cla011268;Cla011483;Cla011550;Cla011551;Cla011585…
Metabolism	Energy metabolism	34	Cla000152;Cla001238;Cla001534;Cla001764;Cla001790;Cla003902;Cla003920;Cla004022;Cla004024;Cla004483;Cla004746;Cla005420;Cla005429;Cla007419;Cla007940;Cla008460;Cla009752;Cla010615;Cla010953;Cla011268;Cla012368;Cla012670;Cla013951;Cla015680;Cla016609;Cla017325;Cla017433;Cla018775;Cla019423;Cla019776;Cla020400;Cla020445;Cla021635;Cla022456
Metabolism	Global and overview maps	183	Cla000228;Cla000287;Cla000535;Cla000753;Cla000802;Cla001238;Cla001534;Cla001790;Cla001815;Cla003190;Cla003512;Cla003902;Cla003920;Cla004022;Cla004024;Cla004297;Cla004454;Cla004483;Cla004755;Cla004920;Cla004940;Cla004982;Cla005420;Cla005429;Cla005919;Cla005935;Cla006227;Cla006334;Cla006366;Cla006379;Cla006432;Cla006642;Cla006648;Cla006688;Cla006784;Cla006961;Cla006997;Cla007521;Cla007776;Cla007777…
Metabolism	Glycan biosynthesis and metabolism	9	Cla005052;Cla006860;Cla009229;Cla009678;Cla010039;Cla010854;Cla011483;Cla014254;Cla015517
Metabolism	Lipid metabolism	32	Cla003398;Cla003512;Cla005919;Cla006784;Cla008495;Cla008934;Cla009110;Cla009402;Cla009441;Cla009442;Cla009727;Cla010012;Cla011168;Cla011483;Cla011741;Cla012205;Cla014254;Cla014825;Cla015027;Cla015517;Cla015538;Cla015878;Cla016059;Cla016938;Cla017397;Cla017539;Cla018142;Cla018886;Cla018925;Cla022529;Cla022651;Cla022692
Metabolism	Metabolism of cofactors and vitamins	19	Cla006379;Cla006432;Cla008934;Cla009110;Cla009118;Cla010854;Cla011483;Cla013420;Cla015298;Cla015517;Cla015595;Cla016930;Cla017226;Cla017903;Cla018201;Cla019322;Cla022218;Cla023356;Cla023399
Metabolism	Metabolism of other amino acids	13	Cla001238;Cla005408;Cla006379;Cla009226;Cla009333;Cla011483;Cla011542;Cla014464;Cla015517;Cla017149;Cla017854;Cla018614;Cla019780
Metabolism	Metabolism of terpenoids and polyketides	28	Cla000228;Cla005457;Cla005935;Cla006227;Cla006688;Cla007776;Cla007777;Cla008495;Cla009678;Cla010018;Cla010020;Cla010854;Cla011205;Cla011483;Cla013985;Cla014022;Cla014210;Cla015407;Cla015517;Cla017338;Cla017660;Cla018621;Cla020673;Cla020719;Cla020726;Cla020727;Cla020729;Cla022651
Metabolism	Nucleotide metabolism	5	Cla006997;Cla009333;Cla018096;Cla022334;Cla022500
Organismal Systems	Environmental adaptation	28	Cla000287;Cla001621;Cla002084;Cla005258;Cla006701;Cla006739;Cla007307;Cla007965;Cla008104;Cla008530;Cla010918;Cla011740;Cla011936;Cla012165;Cla013188;Cla014267;Cla015003;Cla015606;Cla016536;Cla016954;Cla017213;Cla018059;Cla018603;Cla018797;Cla018929;Cla020738;Cla021170;Cla022563
